# Supplementary material for: The mediating effect of platform width on the size and shape of stone flakes
Source: PLoS One. 2022 Jan 21;17(1):e0262920. doi: 10.1371/journal.pone.0262920 (PMC8782408; doi:10.1371/journal.pone.0262920)
Supplement: S1 File — (ZIP) [file pone.0262920.s003.zip]

Archive with 5 entries (5 files):
- Flintknapped flakes.csv
- Glass flakes.csv
- Lin_et_al_PW_mediation.pdf
- Lin_et_al_PW_mediation.Rmd
- RDM flakes.csv
