# Supplementary material for: The mediating effect of platform width on the size and shape of stone flakes
Source: PLoS One. 2022 Jan 21;17(1):e0262920. doi: 10.1371/journal.pone.0262920 (PMC8782408; doi:10.1371/journal.pone.0262920)
Supplement: S1 File — (ZIP) [file pone.0262920.s003.zip › Flintknapped flakes.csv]

ASSEMBLAGE	LENGTH	WIDTH	THICKNESS	PLATFORM_DEPTH	PLATFORM_WIDTH	EPA	WEIGHT
Lin et al. 2015	37.14	22.73	3.98	4.35	13.97	92	3
Lin et al. 2015	52.84	43.97	10.58	9.68	26.16	60	31.8
Lin et al. 2015	36.15	50.68	9.79	8.62	32.39	74	23.5
Lin et al. 2015	75.48	26.89	12.13	6.08	14.04	77	35.9
Lin et al. 2015	103.64	44	8.44	4.12	10.97	100	55.1
Lin et al. 2015	72.63	59.12	17.59	16.24	37.04	88	121.1
Lin et al. 2015	86.55	58.72	8.75	5.38	20.21	80	55.2
Lin et al. 2015	59.29	70.77	15.92	4.92	44.16	78	90.6
Lin et al. 2015	59.38	42.77	8.15	8.33	24.69	75	25.4
Lin et al. 2015	21.14	18.17	2.71	1.95	11.76	71	1.5
Lin et al. 2015	69.93	41.8	11.07	12.72	30.59	68	50.3
Lin et al. 2015	19.62	18.29	1.4	2.11	6.36	72	0.7
Lin et al. 2015	19.75	12.62	2.07	2.45	14.02	80	0.8
Lin et al. 2015	26.36	12.43	1.69	3.42	8.68	60	0.8
Lin et al. 2015	42.18	39.32	5.99	5.02	18.98	90	14.5
Lin et al. 2015	38.26	30.28	4.03	5.29	21.84	90	8.6
Lin et al. 2015	20.75	18.4	3.87	6.6	13.61	51	2.4
Lin et al. 2015	86.93	69.24	19.1	10.61	27.29	87	122.4
Lin et al. 2015	41.89	61.05	15.17	9.47	34.3	72	54
Lin et al. 2015	62.39	45.95	11.11	7.5	13.86	86	18.1
Lin et al. 2015	39.24	28.68	6.56	5.8	21.22	70	9.9
Lin et al. 2015	17.95	37.33	5.27	4.83	15.1	78	5.9
Lin et al. 2015	24.73	17.14	5.46	5.17	8.13	74	2.4
Lin et al. 2015	66.17	57.9	8.07	7.74	31.61	80	41.6
Lin et al. 2015	34.07	23.87	4.06	4.94	19.02	84	2.7
Lin et al. 2015	17.19	15.41	2.64	1.35	14.25	80	1.8
Lin et al. 2015	18.35	11.6	2.6	2.93	10.5	72	0.7
Lin et al. 2015	64.97	37.97	21.24	8.79	30.62	81	50.1
Lin et al. 2015	62.63	35.08	12.59	14.16	29.33	80	44
Lin et al. 2015	59.72	33.41	9.64	12.57	29.28	78	29
Lin et al. 2015	35.13	18.87	9.09	8.18	22.04	64	7.8
Lin et al. 2015	24.66	16.4	4.08	5.03	16.41	67	1.9
Lin et al. 2015	38.46	41.86	6.18	5	32.63	82	9.6
Lin et al. 2015	94.35	39.91	12.69	13.95	24.18	78	57.3
Lin et al. 2015	34.38	30.47	8.06	7.03	23.51	81	10.1
Lin et al. 2015	14.16	30.5	2.66	1.58	21.92	82	1.5
Lin et al. 2015	30.86	22.59	6.22	9.82	21.14	70	5.5
Lin et al. 2015	16.41	28.79	7.8	7.93	34.18	74	4
Lin et al. 2015	17.95	10.92	1.77	2.7	5.12	65	0.5
Lin et al. 2015	16.05	17.85	1.81	1.16	16.19	76	0.5
Lin et al. 2015	49.26	32.1	8.44	11.94	33	73	16.5
Lin et al. 2015	25.67	18.26	3.9	6.36	15.91	64	3.1
Lin et al. 2015	27.07	16.59	3.08	1.69	14.27	64	2.8
Lin et al. 2015	75.3	45.53	8.17	6.78	19.28	75	39.2
Lin et al. 2015	23.71	13.11	4.2	6.82	12.86	66	1.7
Lin et al. 2015	22.09	27.94	4.05	3.07	12	66	3
Lin et al. 2015	80.5	43.58	15.91	8.34	23.58	80	67.9
Lin et al. 2015	99.51	51.73	17.18	7.73	27.18	87	99.5
Lin et al. 2015	82.41	43.15	11.83	9.87	26.76	80	43.4
Lin et al. 2015	50.76	44.04	12.27	15.64	27.12	68	51.3
Lin et al. 2015	58.65	37.55	13.21	10.4	26.95	74	40.1
Lin et al. 2015	59.39	40.52	15.14	8.14	18.36	84	36
Lin et al. 2015	53.24	44.42	17.92	10.13	25.71	81	43.1
Lin et al. 2015	38.15	26.86	6.83	3.02	14.01	74	10
Lin et al. 2015	27.43	27.54	6.3	7.98	14.99	83	5.2
Lin et al. 2015	81.78	89.88	25.88	5.04	11.36	100	137.6
Lin et al. 2015	65.1	43.35	13.76	7.78	19.57	88	41.7
Lin et al. 2015	49.6	45.51	8	5.4	24.31	72	16
Lin et al. 2015	87.75	31.54	6.19	7.63	21.64	65	25
Lin et al. 2015	74.84	20.62	14.16	9.17	27.67	73	25.7
Lin et al. 2015	57.56	47.58	6.51	3.76	19.88	85	15.1
Lin et al. 2015	39.06	37.99	4.56	3.76	18.88	80	6.9
Lin et al. 2015	19.34	14.24	1.42	1.99	3.74	69	0.6
Lin et al. 2015	61.01	38.18	9.37	10.51	24.43	75	34.7
Lin et al. 2015	42.61	38.13	4.71	6.35	30.88	79	10.7
Lin et al. 2015	64.3	32.08	7.12	10.4	24.63	80	18.3
Lin et al. 2015	37.1	35.68	5.72	2.66	11.01	78	9.4
Lin et al. 2015	36.47	29.74	4.86	2.84	13.77	88	7.4
Lin et al. 2015	32.6	18.37	5.84	5.7	17.1	76	4.2
Lin et al. 2015	35.19	25.73	3.29	4.63	30.41	80	4.7
Lin et al. 2015	33.62	19.57	5.05	3.87	10.4	85	4.1
Lin et al. 2015	52.97	76.96	6.35	4.79	45.91	79	33.8
Lin et al. 2015	72.1	47.84	8.59	13.61	26.71	82	53.6
Lin et al. 2015	71.15	54.98	15.09	6.4	21.29	83	46
Lin et al. 2015	59.28	41.71	11.51	12.36	25.62	81	26.6
Lin et al. 2015	61.32	32.01	6.81	4.56	10.91	86	15.3
Lin et al. 2015	13.95	14.79	1.37	2.49	6.98	81	0.5
Lin et al. 2015	24.68	25.85	4.41	6.31	25.12	80	3.6
Lin et al. 2015	22.42	15.45	1.59	2.54	7.17	69	0.7
Lin et al. 2015	22.49	15.45	1.02	1.17	5.72	82	0.5
Lin et al. 2015	30.35	24.65	3.04	2.23	8.35	80	3.1
Lin et al. 2015	82.57	83.16	9.72	10.17	26.97	84	95.4
Lin et al. 2015	68.94	49.18	10.85	12.16	19.19	75	45.3
Lin et al. 2015	53.16	43.43	12.48	8.75	26.16	83	30
Lin et al. 2015	43.88	24.39	6.95	3.81	7.24	84	7.6
Lin et al. 2015	31.04	69.12	5.72	3.37	28.33	78	14.4
Lin et al. 2015	24.97	24.61	3.4	4.71	15.21	73	2.9
Lin et al. 2015	39.57	32.63	4.29	1.09	11.31	76	6.4
Lin et al. 2015	71.51	45.14	10.88	7.02	59.3	71	46.8
Lin et al. 2015	72.67	42.6	15.33	11.05	17.35	82	52.4
Lin et al. 2015	63.52	51	13.86	12.57	28.52	60	47.1
Lin et al. 2015	65.83	51.11	7.9	8.21	25.49	82	50.3
Lin et al. 2015	76.79	48.59	13.12	13.62	19.02	70	70.9
Lin et al. 2015	34.87	44.38	4.94	5.78	21.34	73	7.5
Lin et al. 2015	14.89	13.66	2.27	2.94	6.93	70	0.7
Lin et al. 2015	61.52	46.8	8.9	6.49	29.1	77	34
Lin et al. 2015	67.82	56.68	10.79	9.51	21.06	74	54.7
Lin et al. 2015	83.03	33.23	6.6	2.8	22.11	73	22.7
Lin et al. 2015	74.67	30.41	6.22	4.73	20.27	83	21.8
Lin et al. 2015	59.34	31.5	7.25	6.51	22.46	76	17.7
Lin et al. 2015	26.82	32.7	6.92	7.91	30.95	81	6.9
Lin et al. 2015	41.84	29.53	3.78	3.66	9.13	81	4.5
Lin et al. 2015	38.47	30.61	6.19	7.55	22.91	85	9.6
Lin et al. 2015	34.48	40.03	5.83	4.11	30.37	68	12
Lin et al. 2015	68.1	87.18	6.68	4.89	36.83	68	48.8
Lin et al. 2015	98.23	52.34	11.97	4.5	13.12	87	56.1
Lin et al. 2015	25.79	18.94	2.71	3.56	12.42	82	2.1
Lin et al. 2015	73.34	62.56	12.92	12.4	29.61	83	77.2
Lin et al. 2015	69.55	52.74	8.67	9.97	37.65	75	44.7
Lin et al. 2015	69.91	38	8.83	8.07	18.38	79	28.4
Lin et al. 2015	62.23	43.38	18.62	15.4	35.22	72	49.7
Lin et al. 2015	67	54.39	10.43	8.62	25.14	79	52.1
Lin et al. 2015	30.37	15	3.53	1.43	8.29	80	2
Lin et al. 2015	22.65	18.26	2.23	2.37	10.59	68	1.3
Lin et al. 2015	23.7	18.85	1.59	2.24	14.13	80	1.1
Lin et al. 2015	61.1	42.65	10.04	13.33	35.1	84	27.5
Lin et al. 2015	39.35	32.67	6.32	3.32	15.96	72	10.9
Lin et al. 2015	19.27	13.18	2.54	3.29	15.3	74	0.9
Lin et al. 2015	49.17	32.87	7.53	3.45	24.48	65	15.5
Lin et al. 2015	17.37	39.48	2.3	2.44	33.87	68	3.4
Lin et al. 2015	33.68	23.37	6.43	10.58	29.73	70	7.7
Lin et al. 2015	48.78	31.9	5.63	4.15	20.14	76	11.5
Lin et al. 2015	48.75	27.38	7.25	4.08	15.57	83	13.4
Lin et al. 2015	34.26	10.99	3.22	2.23	8.6	75	1.7
Lin et al. 2015	25.9	13.62	1.88	2.29	4.65	82	0.7
Lin et al. 2015	17.11	22.25	4.07	2.49	13.27	77	1.9
Lin et al. 2015	38.55	28.24	5.96	5.05	14.56	75	11
Lin et al. 2015	58.69	29.66	6	3.19	10.08	86	16
Lin et al. 2015	33.93	39.84	6.24	5.49	24	83	11.8
Lin et al. 2015	18.7	31.91	2.44	2.05	6.91	84	1.7
Lin et al. 2015	36.5	20.44	3.82	5.19	18.25	60	4.3
Lin et al. 2015	58.26	38.66	7.35	3.64	17.03	77	20.6
Lin et al. 2015	53.14	60.47	10.44	11.31	34.19	67	34.8
Lin et al. 2015	35.73	42.11	3.92	5.35	28.46	67	10.4
Lin et al. 2015	34.19	18.29	4.73	4.42	15.64	74	3.6
Lin et al. 2015	20.11	26.14	3.08	4.23	19.65	65	1.9
Lin et al. 2015	20.57	16.35	2.58	1.17	13.77	80	1
Lin et al. 2016	61.5	36.81	12.42	7.3	24.91	83	35
Lin et al. 2016	34.34	31.23	5.5	8.67	36.22	60	12.2
Lin et al. 2016	53.99	30.1	10.17	6.28	23.24	65	15.5
Lin et al. 2016	50.39	31.71	9.34	14.88	30.05	58	19.9
Lin et al. 2016	49.44	45.39	13.56	10.8	21.52	64	32.4
Lin et al. 2016	40.97	24.8	6.86	9.64	26.66	56	11.2
Lin et al. 2016	27.44	21.74	10.21	10.73	29.1	53	8.7
Lin et al. 2016	40.87	20.41	8.87	9	18.22	60	7.7
Lin et al. 2016	25.36	26.25	3.74	3.59	14.12	62	5.4
Lin et al. 2016	87.81	52.32	7.1	9.9	33.98	69	46.9
Lin et al. 2016	76.59	56.54	9	13.62	30.66	70	55.6
Lin et al. 2016	87.17	45.01	16.37	18.62	43.07	58	118
Lin et al. 2016	72.6	41.02	7.25	10.1	31.67	65	26.4
Lin et al. 2016	10.66	10.2	2.41	4.02	12.74	54	0.4
Lin et al. 2016	53.34	31.02	19.35	14.01	33.47	60	40.3
Lin et al. 2016	50.56	43.45	14.76	9.02	29.03	81	33.4
Lin et al. 2016	45.41	28.07	7.01	9.27	32.77	60	18.3
Lin et al. 2016	41.06	28.83	8	10.38	26.37	75	11.3
Lin et al. 2016	56.63	43	7.02	10.23	33.58	65	22.8
Lin et al. 2016	58.02	41.41	6.69	10.28	26.57	57	24.4
Lin et al. 2016	36.16	27.06	4.5	8.45	28.01	48	8.4
Lin et al. 2016	59.64	52.87	18.86	13.87	45.4	72	74.1
Lin et al. 2016	54.8	38.94	9.09	8.53	14.41	70	22.6
Lin et al. 2016	52.13	31.69	5.11	4.93	25.59	62	14.4
Lin et al. 2016	66.59	40.32	16.18	8.05	31.82	73	46.1
Lin et al. 2016	52.61	28.53	12	16.71	24.75	64	34.2
Lin et al. 2016	34.15	28.84	8.41	8.53	23.1	66	8.8
Lin et al. 2016	56.09	48.75	12.28	12.95	17.84	62	36
Lin et al. 2016	47.7	33.86	5.57	3.55	22.23	78	17.1
Lin et al. 2016	52.87	41.64	14.24	31.29	14.24	11.43	47.2
Lin et al. 2016	47.77	45.03	8.3	4.28	17.96	72	29
Lin et al. 2016	34.38	31.18	4.18	6.88	26.73	63	10.1
Lin et al. 2016	38.96	22.2	6	7.12	13.72	82	7.4
Lin et al. 2016	25.24	18.06	4.33	1.34	4.27	72	2.9
Lin et al. 2016	78.81	55.69	14	7.36	22.62	60	85.6
Lin et al. 2016	70.64	31.2	12.98	14.91	25.73	80	29.6
Lin et al. 2016	39.22	40.58	8.09	12.34	36.75	83	14.6
Lin et al. 2016	26.23	20.18	3.53	2.7	11.61	88	1.9
Lin et al. 2016	21.02	20	5.6	4.28	14.46	72	2.6
Lin et al. 2016	21.71	25.61	2.6	1.43	5.39	79	1.3
Lin et al. 2016	41.89	43.78	10.26	12.06	45.97	64	18
Lin et al. 2016	73.99	37.76	8.43	3.38	41.38	84	31.5
Lin et al. 2016	35.97	30.56	6.29	12.05	17.52	60	9.8
Lin et al. 2016	20.51	13.19	3.75	9.36	15.65	51	1.8
Lin et al. 2016	54.54	57.68	11.49	15.66	49.93	40	55.5
Lin et al. 2016	48.33	30.18	8.56	6.46	18	76	15.4
Lin et al. 2016	61.95	41.32	10.3	9.37	24.33	70	26.3
Lin et al. 2016	61.44	45.1	16.25	35.63	16.25	17.35	64
Lin et al. 2016	31.92	26.09	5.22	12.16	27.43	67	8.7
Lin et al. 2016	27.41	29.57	7.81	8.69	35.66	72	9.3
Lin et al. 2016	23.82	27.72	3.4	3.75	15.56	57	2.9
Lin et al. 2016	30.38	30.37	4.17	3.74	11	60	2.5
Lin et al. 2016	31.81	28.18	6.17	5.83	31.38	84	6.2
Lin et al. 2016	54.5	27.38	6.69	10.27	24.64	56	16.8
Lin et al. 2016	65.25	58.06	24.31	11.11	28.83	74	83.1
Lin et al. 2016	39.27	29.91	5.66	8.62	29.47	72	8.3
Lin et al. 2016	32.58	18.94	3.9	3.21	17.57	56	2.5
Lin et al. 2016	29.1	25.73	4.32	4.57	20.23	63	3.9
Lin et al. 2016	20.65	20.51	6.82	3.89	14.69	68	3.3
Lin et al. 2016	25.9	21.22	4.28	4.12	11.09	81	3.2
Lin et al. 2016	22.74	18.99	2.28	2.61	18.87	56	1.9
Lin et al. 2016	41.91	43.2	7.25	8.3	32.54	63	14.7
Lin et al. 2016	19.24	24.96	2.01	2.48	12.51	86	0.9
Lin et al. 2016	36.74	22.89	6.48	4	15.04	81	5.7
Lin et al. 2016	59.75	45.62	16.3	9.56	30.76	63	54.3
Lin et al. 2016	63.04	43.66	9.47	7.26	16.24	72	33.1
Lin et al. 2016	29.06	22.31	4.77	9.24	23.23	80	4.4
Lin et al. 2016	38.04	33.01	4.57	2.64	17.32	71	7.6
Lin et al. 2016	45.1	42.25	9.34	7.77	32.73	76	18.2
Lin et al. 2016	53	44.72	20.35	11.37	26.79	78	41.8
Lin et al. 2016	58.33	36.61	22.54	9.56	22.24	88	58.6
Lin et al. 2016	44.44	43.08	3.25	4.04	28.48	72	11.7
Lin et al. 2016	73.13	42.94	8.26	6.98	23.3	73	28
Lin et al. 2016	38.46	18.78	5.81	3.94	13.54	68	4.5
Lin et al. 2016	33.02	32.88	5.8	7.04	36.4	68	8.8
Lin et al. 2016	31.02	12.23	2.33	1.19	6.22	76	1.3
Lin et al. 2016	74.73	54.43	8.44	7.66	12.91	81	41.2
Lin et al. 2016	39.98	27.38	3.18	1.64	6.16	67	7.6
Lin et al. 2016	35.09	23.77	2.92	3.75	11.92	68	3.7
Lin et al. 2016	41.62	25.25	5.16	8.27	33.27	51	9.2
Lin et al. 2016	32.55	27.46	3.17	4.84	32.54	63	4.8
Lin et al. 2016	39.37	26.49	5.79	3.9	13.98	60	6.1
Lin et al. 2016	29.82	28.4	8.18	3.13	42.74	76	8.5
Lin et al. 2016	31.71	30.69	4.18	3.48	23.87	76	4.3
Lin et al. 2016	59.64	38.39	7.37	7.49	27.2	76	24.3
Lin et al. 2016	53.15	26.38	6.32	8.48	23.92	82	14.7
Lin et al. 2016	46.08	46.08	22.45	3.94	19.35	80	10.3
Lin et al. 2016	30.81	35.78	6.01	8.11	36.41	54	8.1
Lin et al. 2016	29.88	16.8	3.83	1.35	6.91	57	1.8
Lin et al. 2016	45.47	40.62	9.56	7.82	38.56	76	22.5
Lin et al. 2016	39.46	34.85	6.29	9.28	25.98	64	11.4
Lin et al. 2016	59.8	38.58	7.3	9.31	25.04	68	29.6
Lin et al. 2016	39.22	32.36	8.14	9.08	24.05	74	12.4
Lin et al. 2016	33.69	31.71	7.2	7.12	16.17	68	9.6
Lin et al. 2016	42.5	22.62	7.57	8.5	13.26	60	9.2
Lin et al. 2016	35.46	30.03	7.79	6.58	26.58	44	9
Lin et al. 2016	27	21.89	2.54	2.11	26.68	60	2.2
Lin et al. 2016	26.51	18.66	3.13	3.51	8.21	81	1.9
Lin et al. 2016	25.49	15.7	6.54	4.99	7.93	60	2.8
Lin et al. 2016	16.63	14.24	1.8	2.66	12.69	51	0.7
Lin et al. 2016	51.39	35.16	9.52	9.45	34.17	73	17.7
Lin et al. 2016	31.43	31.32	5.51	9.66	22.84	50	7.6
Lin et al. 2016	33.69	38.59	3.21	3.25	31	73	6
Lin et al. 2016	63.45	46.49	11.5	9.21	18.19	84	33.6
Lin et al. 2016	50.12	54.71	11.4	5.85	11.24	88	40.3
Lin et al. 2016	27.13	18.04	5.75	5.59	8.22	73	3.5
Lin et al. 2016	52.8	53.45	12.56	14.02	28	66	34.5
Lin et al. 2016	77.78	33.72	10.99	4.08	18.65	84	29.5
Lin et al. 2016	26.66	12.5	1.55	2.78	7.88	63	0.9
Lin et al. 2016	47.33	29.45	7.88	14.05	26.88	61	15.9
Lin et al. 2016	27.27	16.23	3.92	3.17	7.69	60	1.9
Lin et al. 2016	54.5	33.94	8.03	5.07	11.17	75	15.4
Lin et al. 2016	49.56	37.79	16.36	6.79	47.93	82	32.7
Lin et al. 2016	44.64	27.97	7.55	5.91	24.41	56	13.3
Lin et al. 2016	31.12	16.29	9.35	7.51	14.72	70	4.6
Lin et al. 2016	25.81	21.51	10.21	3.24	9.05	84	4.8
Lin et al. 2016	24.02	20.83	2.12	4.15	21.27	65	2.3
Lin et al. 2016	19.53	9.53	1.67	2.32	11.82	59	0.6
Muller_Clarkson 2016	13.02	13.37	0.95	2.5	12.99	64	0.26
Muller_Clarkson 2016	12.36	14.07	0.94	0.9	1.72	81	0.29
Muller_Clarkson 2016	20.64	10.71	1.45	1.26	5.94	78	0.39
Muller_Clarkson 2016	16.21	15.65	1.2	1.14	4.6	64	0.43
Muller_Clarkson 2016	21.45	10.63	1.03	0.9	1.79	70	0.47
Muller_Clarkson 2016	20.55	12.29	1.24	1.91	7.51	48	0.52
Muller_Clarkson 2016	16.91	15.56	1.19	4.08	11.95	65	0.59
Muller_Clarkson 2016	23.02	11.67	1.65	1.66	6.62	76	0.67
Muller_Clarkson 2016	23.92	13.12	0.85	1.89	4.95	73	0.71
Muller_Clarkson 2016	20.33	16.24	1.3	1.92	8.53	64	0.85
Muller_Clarkson 2016	25.08	10.92	1.62	3.07	10.13	90	0.87
Muller_Clarkson 2016	19.29	13.07	2.01	4.37	10.98	79	0.96
Muller_Clarkson 2016	15.25	15.25	2.75	4.76	13.85	81	0.99
Muller_Clarkson 2016	24.93	17.57	1.8	1.47	3.16	65	1.08
Muller_Clarkson 2016	11.71	32.28	0.62	1.94	17.69	86	1.09
Muller_Clarkson 2016	20.16	18.32	3.24	0.84	2.27	87	1.12
Muller_Clarkson 2016	17.39	20.15	1.94	2.32	8.78	66	1.13
Muller_Clarkson 2016	23.39	15.39	1.72	3.02	17.48	56	1.25
Muller_Clarkson 2016	21.3	25.37	2.46	3.04	7.79	80	1.31
Muller_Clarkson 2016	21.26	18.25	2.59	1.42	6.76	77	1.41
Muller_Clarkson 2016	29.28	18.88	1.46	1.23	3.18	97	1.52
Muller_Clarkson 2016	24.27	21.09	2.35	2.42	7.06	105	1.54
Muller_Clarkson 2016	26.56	26.23	1.87	1.66	6.52	54	1.6
Muller_Clarkson 2016	24.61	20.03	1.19	8.21	2.75	70	1.62
Muller_Clarkson 2016	24.11	29.69	2.07	2.78	16.53	67	1.63
Muller_Clarkson 2016	20.1	23.39	2.35	1.56	5.08	72	1.65
Muller_Clarkson 2016	18.43	18.77	3.4	6.1	19.74	89	1.72
Muller_Clarkson 2016	29.65	17.28	1.16	1.51	2.63	75	1.73
Muller_Clarkson 2016	24.61	22.86	2	1.1	3.98	57	1.79
Muller_Clarkson 2016	19.11	24.64	3.73	6.99	18.74	78	2.37
Muller_Clarkson 2016	35.37	18.9	3.38	1.54	6.13	69	2.6
Muller_Clarkson 2016	25.05	29.37	2.15	3.57	23.08	64	2.66
Muller_Clarkson 2016	40.99	15.17	3.11	6.12	12.33	62	2.8
Muller_Clarkson 2016	35.6	22.11	2.51	4.26	13.74	79	3.06
Muller_Clarkson 2016	30.38	24.49	4.53	3.5	9.98	60	3.23
Muller_Clarkson 2016	32.51	26.8	2.29	1.98	4.66	70	3.33
Muller_Clarkson 2016	35.09	26.61	3.06	4.81	9.66	84	4.45
Muller_Clarkson 2016	44.31	24.04	3.23	1.77	3.76	67	5.3
Muller_Clarkson 2016	48.27	27.6	3.03	11.07	26.87	108	6.17
Muller_Clarkson 2016	45.45	40.31	5.37	11.34	25.07	83	13.57
Muller_Clarkson 2016	42.47	42.39	7.26	14.33	46.74	85	14.71
Muller_Clarkson 2016	59.22	32.06	7.36	8.59	25.25	87	15.26
Muller_Clarkson 2016	65.08	36.86	5.85	5.3	19.72	95	18.03
Muller_Clarkson 2016	48.44	57.59	7.31	9.29	28.62	64	21.13
Muller_Clarkson 2016	62.47	63.87	6.29	14.38	27.28	81	37.33
Muller_Clarkson 2016	9.19	12.5	0.72	2.35	12.84	86	0.21
Muller_Clarkson 2016	21.58	8.07	1.27	2.51	10.82	65	0.38
Muller_Clarkson 2016	25.55	10.43	2.21	5.41	10.27	65	1.06
Muller_Clarkson 2016	24.41	13.99	1.74	3.01	11.32	94	1.12
Muller_Clarkson 2016	22.67	15.79	2.89	3.98	19.48	71	1.55
Muller_Clarkson 2016	24.08	20.91	2.41	3.1	8.46	84	1.99
Muller_Clarkson 2016	28.16	15.17	2.74	5.46	20.92	75	2.09
Muller_Clarkson 2016	26.48	18.18	3.32	5.97	24.4	74	2.61
Muller_Clarkson 2016	24.29	23.59	5	4.21	17.31	82	3
Muller_Clarkson 2016	31.81	26.39	2.71	5.63	17.25	69	3.15
Muller_Clarkson 2016	21.69	20.33	5.24	8.55	23.86	81	3.37
Muller_Clarkson 2016	34.74	20.96	3.09	6.19	19.29	57	3.38
Muller_Clarkson 2016	34.42	22.8	3.77	6.57	23.07	77	3.61
Muller_Clarkson 2016	33.64	23.55	2.79	7.68	24.83	61	3.85
Muller_Clarkson 2016	31.57	33.75	2.52	6.03	30.91	69	4.04
Muller_Clarkson 2016	38.91	24.06	2.05	5.46	24.46	75	5.07
Muller_Clarkson 2016	26.25	26.78	4.16	6.88	26.54	77	5.09
Muller_Clarkson 2016	42.42	21.31	2.49	6.09	22.25	100	5.11
Muller_Clarkson 2016	38.65	24.01	4.94	8.96	14.17	59	6.12
Muller_Clarkson 2016	34.6	30.51	4.51	6.37	29.05	78	6.74
Muller_Clarkson 2016	37.59	26.29	3.81	7.17	13.96	97	7.14
Muller_Clarkson 2016	39.62	18.82	5.26	12.53	25.96	64	7.84
Muller_Clarkson 2016	36.55	25.31	6.46	4.96	29.01	83	7.86
Muller_Clarkson 2016	33.1	44.67	3.74	3.8	30.92	80	8.4
Muller_Clarkson 2016	47.61	24.42	4.58	10.45	25.43	87	9.27
Muller_Clarkson 2016	43.26	31.61	5.26	10.9	39.79	80	11.3
Muller_Clarkson 2016	40.14	33.55	6.7	9.93	26.25	71	11.84
Muller_Clarkson 2016	49.49	40.94	3.95	11.22	37.22	66	12.17
Muller_Clarkson 2016	50.86	31.92	4.41	7.83	41.1	86	12.96
Muller_Clarkson 2016	59.97	27.05	5.56	7.97	16.01	77	13.87
Muller_Clarkson 2016	49.68	30.95	5.85	13.5	44.3	77	14.05
Muller_Clarkson 2016	52.44	36.96	6.92	8.93	18.72	90	16.84
Muller_Clarkson 2016	58.59	29.88	7.49	15.34	24.03	79	17.05
Muller_Clarkson 2016	61.1	33.96	4.16	5.56	39.43	59	18.83
Muller_Clarkson 2016	53.88	55.77	5.3	12.07	51.81	95	26.89
Muller_Clarkson 2016	60.93	46.29	14.77	12.4	39.62	98	33.75
Muller_Clarkson 2016	44.61	63.87	12.6	3.48	14.32	104	37.36
Muller_Clarkson 2016	61.89	38.62	20.45	9.64	32.6	97	50.96
Muller_Clarkson 2016	85.74	55.65	9.97	13.47	29.4	79	56.13
Muller_Clarkson 2016	63.89	58.17	18.99	16.18	36.31	75	79.69
Muller_Clarkson 2016	92.54	60.97	9.65	11.71	29.24	87	91.74
Muller_Clarkson 2016	22.15	7.06	0.83	2.55	8.89	50	0.32
Muller_Clarkson 2016	27.87	10.14	1.37	2.63	7.17	65	0.63
Muller_Clarkson 2016	20.71	14.62	1.24	2.58	10.88	76	0.65
Muller_Clarkson 2016	22.87	16.44	1.88	2.36	11.13	79	0.78
Muller_Clarkson 2016	24.79	17.62	2.18	3.42	11.83	76	1
Muller_Clarkson 2016	23.12	21.59	1.3	3.39	7.37	86	1
Muller_Clarkson 2016	21.47	14.32	2.7	5.13	16.53	73	1.02
Muller_Clarkson 2016	24.68	22.64	1.77	0.41	5.48	83	1.08
Muller_Clarkson 2016	28.1	11.88	1.81	2.53	6.82	87	1.09
Muller_Clarkson 2016	25.17	22.4	1.31	2.87	7.56	75	1.17
Muller_Clarkson 2016	25.61	15.15	1.81	4.52	14.42	81	1.17
Muller_Clarkson 2016	21.2	25.24	1.56	2.47	11.1	82	1.21
Muller_Clarkson 2016	27.98	17.38	2.07	2.96	7.74	88	1.44
Muller_Clarkson 2016	19.01	22.19	1.76	4.56	21.16	62	1.48
Muller_Clarkson 2016	38.63	11.76	1.98	5.08	11.24	74	1.67
Muller_Clarkson 2016	20.5	21.47	4.15	3.5	13.76	90	1.67
Muller_Clarkson 2016	26.36	17.4	2.86	3.43	8.11	77	1.72
Muller_Clarkson 2016	25.27	18.12	2.68	4.62	12.65	73	1.74
Muller_Clarkson 2016	25.54	21.52	2.55	3.84	13.38	66	1.76
Muller_Clarkson 2016	31.18	21.83	1.21	5.47	19.85	71	1.82
Muller_Clarkson 2016	25.44	15.96	2.87	4.39	10.63	84	1.86
Muller_Clarkson 2016	30.74	17.94	3.09	4.98	16.8	86	1.93
Muller_Clarkson 2016	28.58	20.92	3.46	2.79	7.03	78	2.07
Muller_Clarkson 2016	33.53	16.74	2.47	4.74	24.24	89	2.08
Muller_Clarkson 2016	32.51	17.19	2.13	4.26	6.81	88	2.18
Muller_Clarkson 2016	27.44	22.77	2.02	5.21	18.24	80	2.22
Muller_Clarkson 2016	47.45	17.29	1.13	2.69	14.07	71	2.33
Muller_Clarkson 2016	45.7	17.42	1.84	7.21	17.92	65	2.35
Muller_Clarkson 2016	34.03	17.89	2.48	3.67	13.55	78	2.42
Muller_Clarkson 2016	57.96	13.16	1.92	5.83	13.14	60	2.65
Muller_Clarkson 2016	31.76	20.54	2.19	3.71	18.72	64	2.65
Muller_Clarkson 2016	29.24	21.2	3.17	6.5	23.39	81	2.79
Muller_Clarkson 2016	23.56	23.71	4.54	3.84	12.4	95	3.12
Muller_Clarkson 2016	29.34	32.89	2.42	4.36	30.15	73	3.33
Muller_Clarkson 2016	43.2	26.18	1.9	4.85	13.82	75	3.34
Muller_Clarkson 2016	30.77	24.68	3.66	6.14	25.04	87	3.64
Muller_Clarkson 2016	42.59	28.39	2.29	1.82	3.41	76	3.85
Muller_Clarkson 2016	22.5	42.52	3.44	7.18	38.79	59	3.91
Muller_Clarkson 2016	36.12	24.61	3.3	3.36	24.09	65	4.02
Muller_Clarkson 2016	27.4	23.74	5.17	7.79	33.8	68	4.08
Muller_Clarkson 2016	30.4	29.78	3.82	7.89	41.19	75	5
Muller_Clarkson 2016	32.37	22.92	5.1	8.47	23.02	83	5.15
Muller_Clarkson 2016	38	24.39	3.65	10.62	28.96	77	5.99
Muller_Clarkson 2016	24.87	32.24	5.58	11.84	27.35	83	6.06
Muller_Clarkson 2016	35.61	21.64	4.94	11.81	27.01	71	6.4
Muller_Clarkson 2016	42	23.46	7.17	9.32	26.75	68	7.65
Muller_Clarkson 2016	53.51	25.75	5.39	7.04	23.25	75	7.76
Muller_Clarkson 2016	49.32	19.85	6.21	6.46	19.79	94	7.92
Muller_Clarkson 2016	50.45	29.37	5.72	3.36	8.69	81	8.15
Muller_Clarkson 2016	56.62	31.17	2.94	8.12	16.55	85	8.34
Muller_Clarkson 2016	34.94	38.65	6.51	14.43	31.34	67	9.4
Muller_Clarkson 2016	64.58	26.87	4.7	9.76	25.61	66	11.02
Muller_Clarkson 2016	50.79	37.85	6.46	4.9	14.94	88	11.72
Muller_Clarkson 2016	48.3	32.51	8.09	2.91	8.46	76	12.35
Muller_Clarkson 2016	45.32	40.61	5.35	7.42	30.21	78	12.56
Muller_Clarkson 2016	37.48	36.62	12.5	6.92	28.73	95	14.38
Muller_Clarkson 2016	40.42	41.33	9.86	14.18	52.03	70	16.81
Muller_Clarkson 2016	64.02	33.67	7.9	11.76	26.59	70	17.11
Muller_Clarkson 2016	62.46	33.87	6.81	7.24	23.56	95	17.67
Muller_Clarkson 2016	52.52	42.58	9.26	2.7	10.71	68	18.61
Muller_Clarkson 2016	60.9	41.35	7.56	14.36	18.85	110	19.5
Muller_Clarkson 2016	70.48	38.49	8.36	12.47	28.8	69	19.89
Muller_Clarkson 2016	45.24	46.29	9.01	13.72	54.68	79	24.41
Muller_Clarkson 2016	70.73	65.12	9.32	16.84	55.03	62	56.39
Muller_Clarkson 2016	94.05	48.46	12.58	17.26	47.21	72	64.92
Muller_Clarkson 2016	11.24	13.63	1.24	0.76	9.34	89	0.26
Muller_Clarkson 2016	33.74	7.04	1.88	3.62	9.58	61	0.94
Muller_Clarkson 2016	19.61	15.87	2.7	2.97	8.18	95	1.19
Muller_Clarkson 2016	25.88	11.19	5.77	2.17	8.97	69	1.53
Muller_Clarkson 2016	19.99	18.52	4.42	2.64	10.2	85	1.57
Muller_Clarkson 2016	31.19	13.55	3.35	6.23	12.55	113	2.11
Muller_Clarkson 2016	25.71	16.31	3.69	5.21	12.77	78	2.25
Muller_Clarkson 2016	27.47	10.34	6.15	9.43	13.89	67	2.45
Muller_Clarkson 2016	35.59	8.87	3.12	5.28	10.21	81	2.7
Muller_Clarkson 2016	48.45	12.7	2.89	4.06	12.51	72	2.81
Muller_Clarkson 2016	29.18	18.23	3.26	4.96	18.85	128	2.98
Muller_Clarkson 2016	34.41	17.34	3.37	5.75	24.04	85	3.27
Muller_Clarkson 2016	29.48	21.98	4.61	6.68	20.96	71	3.29
Muller_Clarkson 2016	38.83	30.46	3.31	9.11	24.71	58	5.33
Muller_Clarkson 2016	43.13	24.14	5.92	11.5	29.23	94	8.89
Muller_Clarkson 2016	50.47	34.6	4.77	9.02	28.79	73	10.9
Muller_Clarkson 2016	40.33	23.67	11.44	19.39	22.67	63	13.36
Muller_Clarkson 2016	44.65	27.67	8.17	11.95	26.76	68	14.22
Muller_Clarkson 2016	53.8	41.35	4.75	14.7	36.4	69	17.44
Muller_Clarkson 2016	45.8	35.78	10.39	6.42	16.79	126	17.46
Muller_Clarkson 2016	65.91	26.99	13.26	18.19	22.3	111	25.17
Muller_Clarkson 2016	57.55	38.01	15.34	11.52	30.28	74	26.47
Muller_Clarkson 2016	58.66	35.72	12.83	10.54	28.11	81	38.01
Muller_Clarkson 2016	53.76	10.95	2.95	0.79	1.92	96	2.08
Muller_Clarkson 2016	50.86	12.8	1.78	1.9	13.26	93	2.19
Muller_Clarkson 2016	58.17	14.66	2.64	1.98	9.16	73	3.18
Muller_Clarkson 2016	48.53	18.35	3.49	3.93	10.75	75	3.38
Muller_Clarkson 2016	61.2	16.07	3.24	1.29	2.96	80	3.58
Muller_Clarkson 2016	58.04	16.87	3.46	2.81	5.35	86	3.66
Muller_Clarkson 2016	72.81	11.07	3	3.09	9.53	73	4.25
Muller_Clarkson 2016	57.96	13.55	3.75	5.83	14.69	74	4.32
Muller_Clarkson 2016	67.1	22.22	3.13	3.32	9.03	77	5.76
Muller_Clarkson 2016	54.93	22.29	3.13	4.96	8.31	83	6.42
Muller_Clarkson 2016	57.23	18	4.13	0.69	2.18	79	6.5
Muller_Clarkson 2016	60.89	16.73	3.96	7.2	19.13	85	6.7
Muller_Clarkson 2016	65.81	19.93	3.82	2.1	5.68	80	7.13
Muller_Clarkson 2016	78.51	18.99	4.41	2.56	8.93	92	7.34
Muller_Clarkson 2016	65.52	25.46	3.6	6.09	12.65	83	7.81
Muller_Clarkson 2016	63.48	18.35	5.07	3.07	8.3	100	7.96
Muller_Clarkson 2016	58.5	18.87	5.03	5.07	13.49	91	7.96
Muller_Clarkson 2016	72.4	17.49	4.85	3.09	10.85	84	8.65
Muller_Clarkson 2016	71.9	22.93	3.47	5.33	9.22	87	8.78
Muller_Clarkson 2016	90.87	18.49	4.54	3.37	8.37	74	9.45
Muller_Clarkson 2016	76.8	19.22	4.77	4.53	15.87	85	9.86
Muller_Clarkson 2016	82.47	18.33	5.53	1.72	5.06	86	10.42
Muller_Clarkson 2016	103.37	22.53	4.34	3.72	15.15	70	12.85
Muller_Clarkson 2016	86.18	25.54	6	4.25	10.38	89	13.53
Muller_Clarkson 2016	79.55	24.25	5.79	1.03	3.52	104	13.57
Muller_Clarkson 2016	75.03	23.82	5.87	7.78	15.61	80	14.69
Muller_Clarkson 2016	72.63	31.51	4.39	5.05	11.85	98	16.21
Muller_Clarkson 2016	67.26	27.19	5.16	9.36	17.73	65	16.65
Muller_Clarkson 2016	78.41	27.61	6.18	9.45	15.12	79	17.35
Muller_Clarkson 2016	82.05	26.72	6.08	6.87	13.36	95	18.37
Muller_Clarkson 2016	66.54	25.86	7.32	5.65	18.07	79	19.55
Muller_Clarkson 2016	102.78	19.41	6.85	8.27	13.43	84	22.68
Muller_Clarkson 2016	87.69	27.4	6.64	8.66	19.99	78	23.65
Muller_Clarkson 2016	74.51	33.95	9.95	8.86	16.07	87	24.57
Muller_Clarkson 2016	142.74	33.78	5.36	6.09	14.57	71	37.73
