# Supplementary material for: The mediating effect of platform width on the size and shape of stone flakes
Source: PLoS One. 2022 Jan 21;17(1):e0262920. doi: 10.1371/journal.pone.0262920 (PMC8782408; doi:10.1371/journal.pone.0262920)
Supplement: S1 File — (ZIP) [file pone.0262920.s003.zip › Glass flakes.csv]

CORETYPE	EPA	AOB	LENGTH	WIDTH	THICKNESS	PLATFORM_WIDTH	PLATFORM_DEPTH	WEIGHT
SEMISPHERICAL	75	20	81.34999847	22.75	1.870000005	20.03000069	4.059999943	11
SEMISPHERICAL	75	20	77.16999817	25.45999908	2.569999933	19.79999924	4.199999809	7.199999809
SEMISPHERICAL	75	20	43.09999847	19.60000038	1.450000048	12.05000019	3.190000057	2
SEMISPHERICAL	65	20	86	30.13999939	3.289999962	31.09000015	8.806666374	23.29999924
SEMISPHERICAL	65	20	24.70000076	17.81999969	1.710000038	14.65999985	3.596666574	1.299999952
SEMISPHERICAL	75	20	88.09999847	23.92000008	1.850000024	15.67000008	4.977499962	11
SEMISPHERICAL	75	20	37.47000122	19.43000031	1.330000043	16.62999916	3.896666765	2.799999952
SEMISPHERICAL	75	20	25.04000092	21.60000038	2.160000086	11.81000042	2.869999886	1.200000048
SEMISPHERICAL	85	20	79.15000153	27.56999969	2.50999999	18.98999977	5.105000496	11.30000019
SEMISPHERICAL	85	20	72.23999786	25.71999931	2.769999981	17.31999969	4.647500038	9.5
SEMISPHERICAL	75	20	54.81000137	20.32999992	1.210000038	16	4.099999905	4.900000095
SEMISPHERICAL	75	20	74.40000153	26.78000069	2.599999905	21.18000031	5.927500248	10.60000038
SEMISPHERICAL	75	20	85.73999786	26.37999916	2.779999971	22.06999969	7.357500076	13.10000038
SEMISPHERICAL	75	20	77.90000153	34.65999985	3.819999933	28.90999985	7.792500019	20.79999924
SEMISPHERICAL	75	20	74.33999634	31.79000092	3.200000048	27.46999931	7.114999771	16.20000076
SEMISPHERICAL	75	20	31	21.94000053	1.600000024	12.97999954	3.512500048	1.600000024
SEMISPHERICAL	75	20	53.31999969	14.03999996	0.839999974	14.59000015	4.085000038	3.700000048
SEMISPHERICAL	75	20	77.98999786	30.94000053	3.220000029	24.09000015	6.152500153	12.5
SEMISPHERICAL	70	20	44.11000061	19.86000061	1.299999952	15.11999989	3.840000153	2.400000095
SEMISPHERICAL	70	20	14.86999989	18.81999969	2	6.639999866	1.475000143	0.5
SEMISPHERICAL	70	20	22.29999924	14.31000042	1	10.19999981	2.507499933	0.400000006
SEMISPHERICAL	70	20	24.67000008	15	0.920000017	12.15999985	2.820000172	0.699999988
SEMISPHERICAL	70	20	22.39999962	18.95999908	2.970000029	10	2.07249999	0.699999988
SEMISPHERICAL	65	20	49.36999893	30	2.75999999	26.04000092	6.572500229	7
SEMISPHERICAL	65	20	66.05000305	28.71999931	3	28.79000092	7.220000267	12
SEMISPHERICAL	75	20	67.01000214	22.85000038	1.559999943	18.52000046	4.78666687	6.099999905
SEMISPHERICAL	75	20	63.81999969	35.06999969	3.519999981	24.30999947	6.485000134	13.10000038
SEMISPHERICAL	75	20	69.66999817	32.54999924	3.210000038	23.19000053	6.079999924	10.89999962
SEMISPHERICAL	75	20	67.16999817	24.59000015	2.24000001	21.55999947	5.400000095	8.800000191
SEMISPHERICAL	75	20	70.98999786	30.15999985	3.289999962	23.56999969	6.107500076	11.80000019
SEMISPHERICAL	75	20	71.01999664	34.15000153	2.970000029	23.11000061	6.063333035	11.30000019
SEMISPHERICAL	76	20	78.51000214	30.5	3.809999943	20.02000046	5.81666708	12.80000019
SEMISPHERICAL	75	20	68.51999664	31.14999962	3.00999999	22.85000038	5.903333187	10.80000019
SEMISPHERICAL	75	20	71	30.95000076	2.609999895	22.57999992	6.012499809	9.899999619
SEMISPHERICAL	75	20	63.65999985	31.62999916	3.359999895	21.19000053	5.987500191	10.80000019
SEMISPHERICAL	75	20	59.93999863	30.70999908	2.940000057	20.17000008	5.332499981	8.100000381
SEMISPHERICAL	75	20	69.98999786	29.25	2.630000114	22.78000069	6.110000134	12.10000038
SEMISPHERICAL	75	20	66.23000336	30.01000023	3.190000057	21.02000046	6.107500076	11.30000019
SEMISPHERICAL	75	20	65.75	24.45999908	2	24.25	5.384999752	7.199999809
SEMISPHERICAL	75	20	56.88999939	29.62000084	2.460000038	20.57999992	5.567500114	7.400000095
SEMISPHERICAL	75	20	67.01000214	35.97999954	3.420000076	22.54999924	6.287500381	12.30000019
SEMISPHERICAL	75	20	65.44000244	31.98999977	2.980000019	22.06999969	5.337500095	8
SEMISPHERICAL	75	20	61.18000031	25.62000084	2.200000048	20.5	4.922499657	6
CENTERRIDGE	65	20	62.52999878	29.54000092	6.909999847	24.45000076	9.557499886	14.30000019
CENTERRIDGE	65	20	51.02999878	6.590000153	1.149999976	9.460000038	3.400000095	1.100000024
CENTERRIDGE	65	20	56.91999817	6.53000021	1.289999962	11.15999985	3.820000172	1.200000048
CENTERRIDGE	65	20	56.56999969	6.730000019	1.200000048	15.47999954	5.295000076	2.700000048
CENTERRIDGE	65	20	86.45999908	12.85000038	2.559999943	19.34000015	7.004999638	8.5
CENTERRIDGE	65	20	96.77999878	18.52000046	3.569999933	24.76000023	9.055000305	15.19999981
SEMISPHERICAL	75	20	73.37000275	24.68000031	2.359999895	19.29000092	5.626667023	8.399999619
SEMISPHERICAL	75	20	65.16000366	16.31999969	1.840000033	15.47999954	4.342499733	5
CENTERRIDGE	65	20	111.8099976	20.70000076	6.119999886	33.54000092	12.30249977	30.20000076
CENTERRIDGE	65	20	90.23000336	22.98999977	5.510000229	27.11000061	10.30000019	15.19999981
CONVERGENT	75	20	9.319999695	15.31999969	2.410000086	7.739999771	1.950000048	0.300000012
CONVERGENT	55	20	29.23999977	22.62999916	2.980000019	19.55999947	5.5	2.599999905
CONVERGENT	55	20	37.93999863	33.79999924	5.559999943	31.73999977	8.829999924	9.899999619
DIVERGENT	75	20	111	29.12000084	5.159999847	19.57999992	7.360000134	22.39999962
SEMISPHERICAL	55	20	54.20999908	43.68000031	6	42.40999985	12.40999985	22.70000076
SEMISPHERICAL	55	20	38.49000168	36.29999924	5.21999979	32.16999817	8.710000038	10.39999962
CENTERRIDGE	75	20	102.7699966	25.29999924	6.340000153	17.23999977	6.446666718	17.79999924
CENTERRIDGE	75	20	59.63000107	6.550000191	1.559999943	9.960000038	3.136666536	1.100000024
CENTERRIDGE	55	20	8.579999924	8.460000038	2.25	7.730000019	2.646666765	0.100000001
CENTERRIDGE	55	20	28.75	13.40999985	1.950000048	15.02000046	6.056666851	1.299999952
CENTERRIDGE	55	20	51.59000015	30.30999947	6.300000191	33.34000015	13.02333355	14.69999981
CENTERRIDGE	55	20	57.29000092	32.66999817	6.949999809	37.84999847	14.58666706	12.69999981
CENTERRIDGE	55	20	29.60000038	21.53000069	4.840000153	20.10000038	8.2	4.300000191
SEMISPHERICAL	55	20	31.32999992	29.28000069	3.24000001	24.13999939	6.003333569	5.099999905
SEMISPHERICAL	55	20	19.76000023	19.73999977	1.870000005	14.10999966	3.450000048	1.100000024
SEMISPHERICAL	55	20	54.20000076	38.13000107	4.789999962	32.06999969	9.43999958	14
SEMISPHERICAL	55	20	53.81000137	42.50999832	6.650000095	38.77000046	11.70333385	24.5
SEMISPHERICAL	55	20	105	51.84000015	7.800000191	47.04000092	15.15333271	53.29999924
SEMISPHERICAL	75	20	29.21999931	21.77000046	1.350000024	11.14999962	2.980000257	1.5
SEMISPHERICAL	75	20	110	36.81000137	3.869999886	26.05999947	7.759999752	28.89999962
SEMISPHERICAL	75	20	76.44999695	32.72999954	3.829999924	22.61000061	6.143333435	11.89999962
PARALLEL	75	20	85.98000336	20.27000046	2.119999886	13.81999969	3.313333511	5.800000191
PARALLEL	75	20	111	26.52000046	4.590000153	25.82999992	7.059999943	24.70000076
SEMISPHERICAL	75	20	67.5	36.02000046	3.019999981	25.65999985	7.309999943	13.19999981
CENTERRIDGE	75	20	100.0699997	22.52000046	5.590000153	21.54999924	7.809999943	18
PARALLEL	75	20	72.26999664	30.32999992	2.980000019	21.02000046	6.28000021	10.60000038
PARALLEL	65	20	61.47999954	31.51000023	2.789999962	24.09000015	7.71999979	10
CONVERGENT	75	20	85.51999664	14.64000034	2.789999962	19.38999939	5.730000019	7.400000095
CONVERGENT	75	20	87.51000214	15.56000042	2.230000019	18.92000008	5.289999962	8.300000191
CONVERGENT	55	20	52.09999847	35.97999954	6.309999943	38.45999908	11.56000042	17.89999962
PARALLEL	75	20	111	41.33000183	5.210000038	27.04999924	7.879999638	34.5
PARALLEL	75	20	94.37999725	22	2.359999895	21.96999931	5.723333359	14.69999981
DIVERGENT	75	20	78.59999847	16.87999916	1.850000024	12.14000034	3.269999743	3.900000095
DIVERGENT	75	20	102.7699966	31.51000023	5.460000038	26.93000031	9.670000076	30.20000076
DIVERGENT	75	20	96.33000183	26.61000061	5.199999809	20.22999954	7.226666927	21.39999962
DIVERGENT	75	20	85.55000305	18.11000061	1.960000038	11.61999989	3.069999933	4.400000095
CONVERGENT	75	20	82.79000092	13.01000023	1.789999962	13.05000019	3.0400002	4.400000095
CONVERGENT	75	20	102.7699966	18.69000053	3.25	19.61000061	5.056666851	13.60000038
CONVERGENT	65	20	86.51000214	19.73999977	3.200000048	23.12000084	6.579999924	10.69999981
CONVERGENT	65	20	99.72000122	19.90999985	3.50999999	39.20000076	7.593333721	19.10000038
CONVERGENT	65	20	70.98000336	13.72999954	2.180000067	19.34000015	4.45666647	3.900000095
DIVERGENT	65	20	71.83999634	23.53000069	3.880000114	22.79999924	8.513333321	13.69999981
DIVERGENT	65	20	99.33000183	30.01000023	7.800000191	33.22999954	12.72333241	31.89999962
DIVERGENT	65	20	97.25	25.56999969	4.159999847	25.48999977	9.993333817	21.29999924
DIVERGENT	65	20	50.63000107	23.35000038	4.699999809	18.95999908	6.860000134	7.699999809
DIVERGENT	65	20	21.95999908	12.82999992	2.359999895	10.01000023	3.356666565	0.600000024
PARALLEL	65	20	82.29000092	29.26000023	2.849999905	27.11000061	7.826666355	15.19999981
PARALLEL	65	20	97.16999817	45.38999939	6.300000191	41.38000107	12.52333355	45
PARALLEL	65	20	57.43999863	12.64999962	1.169999957	13.03999996	3.353333235	2
PARALLEL	65	20	77.04000092	28.36000061	3.049999952	22.26000023	6.549999714	9.600000381
PARALLEL	55	20	31.29999924	35.81999969	3.950000048	30.22999954	9.226666451	8.199999809
PARALLEL	55	20	43.91999817	42.56000137	5.400000095	39.63000107	11.9566679	18.60000038
PARALLEL	55	20	52.13999939	43.00999832	5.460000038	38.47000122	13.03999996	22.20000076
PARALLEL	55	20	17.95000076	18.05999947	2.190000057	14.97999954	4.253333569	0.899999976
PARALLEL	55	20	27.37000084	25.96999931	2.299999952	21.70999908	6.009999752	2.799999952
DIVERGENT	55	20	43.99000168	28.35000038	4.980000019	36.81999969	10.55333328	10.39999962
DIVERGENT	55	20	64.51999664	38.45999908	8.819999695	42.36999893	16.11333275	35.20000076
DIVERGENT	55	20	34.20000076	22.39999962	4.590000153	21.14999962	7.769999981	5.300000191
DIVERGENT	55	20	55.38999939	31.98999977	6.159999847	34.77000046	13.67666626	20.5
DIVERGENT	55	20	22.35000038	13.53999996	1.99000001	12.81000042	3.74666667	0.300000012
CONVERGENT	55	20	15.14000034	16.68000031	2.869999886	14.28999996	3.696666718	0.699999988
SEMISPHERICAL	75	20	55.15000153	27.48999977	2.140000105	18.59000015	4.769999981	5.699999809
SEMISPHERICAL	75	20	72.66999817	26	2.809999943	20.38999939	5.860000134	10
SEMISPHERICAL	75	20	72.69999695	34.04000092	4.320000172	23.12000084	6.840000153	13.30000019
CENTERRIDGE	75	20	94.20999908	18.34000015	4.050000191	16.29999924	5.420000076	9.100000381
PARALLEL	75	20	92.01000214	33.88999939	3.200000048	23.04000092	7.449999809	17.10000038
PARALLEL	65	20	88.95999908	26.62000084	2.769999981	22.12000084	6.53000021	10.39999962
PARALLEL	65	20	87.37999725	36.91999817	3.920000076	30.73999977	10.26000023	23.39999962
CONVERGENT	55	20	52.06000137	35.86999893	5.440000057	37.79999924	11.18999958	16.60000038
CONVERGENT	55	20	34.63999939	30.64999962	5.139999866	27.57999992	7.376666546	6.400000095
CENTERRIDGE	85	20	102.5999985	17.96999931	3.839999914	12.31000042	3.944999933	10
CENTERRIDGE	75	20	82.86000061	12.60999966	2.589999914	14.61999989	4.647500038	5.800000191
CENTERRIDGE	75	20	91.86000061	16.12000084	3.279999971	15.89999962	5.547499657	8.600000381
SEMISPHERICAL	75	20	82.02999878	21.37999916	1.409999967	14.89999962	4.28000021	7
SEMISPHERICAL	75	20	72.12000275	24.01000023	1.919999957	18.04000092	5.309999943	7.099999905
SEMISPHERICAL	75	20	70.76000214	21.55999947	1.519999981	12.85000038	3.75999999	4.800000191
SEMISPHERICAL	75	20	64.05999756	20.60000038	1.679999948	17.14999962	5.019999981	5.800000191
SEMISPHERICAL	75	20	70.31999969	21.12999916	1.74000001	9.930000305	3.353333235	4.400000095
SEMISPHERICAL	75	20	54.27000046	17.10000038	1.269999981	7.900000095	2.620000124	2
SEMISPHERICAL	75	20	92.41999817	34.95000076	5.329999924	23.72999954	7.172499657	26.79999924
SEMISPHERICAL	75	20	78.97000122	40.54999924	6.5	22.98999977	6.882500648	19.5
SEMISPHERICAL	75	20	80.58999634	29.63999939	4.150000095	19.72999954	5.480000019	14.60000038
SEMISPHERICAL	75	20	107.7900009	52.54000092	10.85999966	25.93000031	7.912499905	54.09999847
SEMISPHERICAL	75	20	63.72999954	36.27000046	6.190000057	22.46999931	6.277500153	14.89999962
CENTERRIDGE	65	20	26.12000084	6.940000057	1.429999948	9.229999542	3.212499857	0.600000024
CENTERRIDGE	65	20	37.54999924	21.25	4.570000172	16.19000053	6.744999886	4.5
CENTERRIDGE	65	20	39.18000031	26.15999985	5.570000172	20.80999947	8.425001144	7
CENTERRIDGE	65	20	67.44999695	31.75	6.659999847	31.54000092	11.39500046	17.5
CENTERRIDGE	65	20	68.13999939	24.90999985	5.75	25.80999947	9.767499924	13.69999981
CENTERRIDGE	65	20	73.27999878	18.94000053	4.630000114	25.27000046	9.252500534	13.30000019
CENTERRIDGE	65	20	59.79000092	31.73999977	6.860000134	27.75	10.60249996	14.39999962
CENTERRIDGE	65	20	84.98000336	18.21999931	2.400000095	31.60000038	10.31750011	18.20000076
CENTERRIDGE	65	20	63.86000061	22.12000084	5.480000019	23.26000023	9.262499809	11.69999981
CENTERRIDGE	65	20	110.6800003	24.73999977	3.99000001	33.22999954	13.18000031	36.5
CENTERRIDGE	65	20	58.74000168	18.19000053	4	22.35000038	9.032499313	7.199999809
CENTERRIDGE	65	20	95.44000244	11.06000042	2.609999895	24.37999916	9.940000534	13.89999962
CENTERRIDGE	65	20	96.29000092	26.61000061	8.090000153	34.58000183	12.74749947	33.70000076
