# Supplementary material for: The mediating effect of platform width on the size and shape of stone flakes
Source: PLoS One. 2022 Jan 21;17(1):e0262920. doi: 10.1371/journal.pone.0262920 (PMC8782408; doi:10.1371/journal.pone.0262920)
Supplement: S1 File — (ZIP) [file pone.0262920.s003.zip › Lin_et_al_PW_mediation.Rmd]

---
title: "The mediating effect of platform width on the size and shape of stone flakes"
author: "Sam Lin"
date: "31 May 2021"
output: pdf_document
---

This rMarkdown file contains the code used to produce the statistical results described in the paper. Note that there will be minor variation in the coefficients of the mediation analyses due to the quasi-Bayesian Monte Carlo simulation. These variation do not impact the finding of the study.

```{r setup, include=FALSE}

library(ggplot2)
library(car)
library(msme)
library(mediation)
library(ggpubr)
library(grid)

glassdata <- read.csv("Glass flakes.csv")
flintdata <- read.csv("Flintknapped flakes.csv")
rdmdata <- read.csv("RDM flakes.csv")

mediation.sim <- 1000 #The number of bootstrap runs in the mediation analysis. The data reported in the paper were produced using 10000 iterations. 

```

---

# Fig 5. Boxplot summarizing the distribution of the PW-PD ratio among the glass flakes by platform profile type.

```{R, echo=FALSE, warning=FALSE, message=FALSE, fig.height=4, fig.width=5}

glassdata$plattype[glassdata$CORETYPE %in% c("CONVERGENT", "PARALLEL")] <- "Multi-ridged"
glassdata$plattype[glassdata$CORETYPE %in% c("SEMISPHERICAL")] <- "Curved"
glassdata$plattype[glassdata$CORETYPE %in% c("DIVERGENT", "CENTERRIDGE")] <- "Center-ridged"

glassdata$plattype <- as.factor(glassdata$plattype)
glassdata$plattype <- factor(glassdata$plattype, levels=c("Curved", "Multi-ridged", "Center-ridged"))

#tiff ("Figure 5.tif", width=5, height=4, units = 'in', res = 300)

ggplot(glassdata, aes(x=PLATFORM_WIDTH/PLATFORM_DEPTH, y=plattype)) + geom_boxplot(outlier.shape = NA) + geom_jitter(width=0.1, alpha=0.3) +
  theme_bw() + ylab("Platform profile") + xlab("PW-PD ratio") + scale_y_discrete(limits = rev(levels(glassdata$plattype)))

#dev.off()

```
\pagebreak

#ANOVA test of the PW-PD ratio by the three platform profile types among the glass flakes.

```{R, echo=FALSE, warning=FALSE, message=FALSE}

glassdata$PW_PD <- glassdata$PLATFORM_WIDTH / glassdata$PLATFORM_DEPTH

myaov <- aov(sqrt(PW_PD) ~ plattype, data=glassdata)
summary(myaov)

TukeyHSD(myaov)

```
\pagebreak

#Information in Fig 6. The mediating effect of PW on the causal influence of PD and EPA on flake attributes among the glass flake assemblage. 

##Flake weight

```{R, echo=FALSE, warning=FALSE, message=FALSE}

glassdata$PLATFORM_DEPTH_tr <- as.vector(scale(glassdata$PLATFORM_DEPTH ^(1/3)))
glassdata$PLATFORM_WIDTH_tr <- as.vector(scale(glassdata$PLATFORM_WIDTH^(1/2)))
glassdata$EPA_tr <- as.vector(scale((glassdata$EPA)))

glassdata$weight_round <- round(glassdata$WEIGHT,0)

res <- glm (weight_round ~ PLATFORM_DEPTH_tr + EPA_tr + PLATFORM_WIDTH_tr , data=glassdata, family=poisson)

#summary(res)
#P__disp(res)

# cooksd <- cooks.distance(res)
# cook_trim <- names(cooksd[cooksd <= 4/nrow(glassdata)])
# leverage <- (influence(res)$hat)
# lev_trim <- names(leverage[leverage <= 3*length(coefficients(res))/nrow(glassdata)])
# glassdata_trimmed <- glassdata [ rownames(glassdata) %in% cook_trim,]
# glassdata_trimmed <- glassdata_trimmed [ rownames(glassdata_trimmed) %in% lev_trim,]
# 
# res_trimmed <- glm (weight_round ~ PLATFORM_DEPTH_tr + EPA_tr + PLATFORM_WIDTH_tr, data=glassdata_trimmed, family=poisson)

#summary(res_trimmed)
#vif(res_trimmed)
#P__disp(res_trimmed)

#null <- glm (weight_round ~ 1, data=glassdata, family=poisson)
#anova(null, res, test='Chisq')

res_mediator <- lm(PLATFORM_WIDTH_tr ~ PLATFORM_DEPTH_tr + EPA_tr, data=glassdata)

#summary(res_mediator)

```

###The mediating effect of PW on the causal influence of **PD** on **flake weight** among the glass flake assemblage. 
```{R, echo=FALSE, warning=FALSE, message=FALSE}

 med.PD <- mediate(res_mediator, res, sims=mediation.sim, boot=TRUE, treat = "PLATFORM_DEPTH_tr", mediator = "PLATFORM_WIDTH_tr")
 
 summary(med.PD)

```

###The mediating effect of PW on the causal influence of **EPA** on **flake weight** among the glass flake assemblage. 

```{R, echo=FALSE, warning=FALSE, message=FALSE}
 
 med.EPA <- mediate(res_mediator, res, sims = mediation.sim, boot=TRUE, treat = "EPA_tr", mediator = "PLATFORM_WIDTH_tr")

 summary(med.EPA)
 
```
\pagebreak

##Flake length

```{R, echo=FALSE, warning=FALSE, message=FALSE}

res <- lm (LENGTH ~ PLATFORM_DEPTH_tr  + PLATFORM_WIDTH_tr + EPA_tr , data=glassdata)

# cooksd <- cooks.distance(res)
# cook_trim <- names(cooksd[cooksd <= 4/nrow(glassdata)])
# leverage <- (influence(res)$hat)
# lev_trim <- names(leverage[leverage < 3*length(coefficients(res))/nrow(glassdata)])
# glassdata_trimmed <- glassdata [ rownames(glassdata) %in% cook_trim,]
# glassdata_trimmed <- glassdata_trimmed [ rownames(glassdata_trimmed) %in% lev_trim,]
# 
# res_trimmed <- lm (LENGTH ~ PLATFORM_DEPTH_tr  + PLATFORM_WIDTH_tr + EPA_tr , data=glassdata_trimmed)

#plot(res_trimmed)
#summary(res_trimmed)
#vif(res_trimmed)

res_mediator <- lm(PLATFORM_WIDTH_tr ~ PLATFORM_DEPTH_tr + EPA_tr, data=glassdata)

#summary(res_mediator)

```

###The mediating effect of PW on the causal influence of **PD** on **flake length** among the glass flake assemblage. 
```{R, echo=FALSE, warning=FALSE, message=FALSE}

 med.PD <- mediate(res_mediator, res, sims=mediation.sim, boot=TRUE, treat = "PLATFORM_DEPTH_tr", mediator = "PLATFORM_WIDTH_tr")
 
 summary(med.PD)

```
 
###The mediating effect of PW on the causal influence of **EPA** on **flake length** among the glass flake assemblage.

```{R, echo=FALSE, warning=FALSE, message=FALSE}
 
 med.EPA <- mediate(res_mediator, res, sims = mediation.sim, boot=TRUE, treat = "EPA_tr", mediator = "PLATFORM_WIDTH_tr")

 summary(med.EPA)
 
```
\pagebreak

##Flake width

```{R, echo=FALSE, warning=FALSE, message=FALSE}

res <- lm (WIDTH ~ PLATFORM_DEPTH_tr  + PLATFORM_WIDTH_tr + EPA_tr , data=glassdata)

# cooksd <- cooks.distance(res)
# cook_trim <- names(cooksd[cooksd <= 4/nrow(glassdata)])
# leverage <- (influence(res)$hat)
# lev_trim <- names(leverage[leverage < 3*length(coefficients(res))/nrow(glassdata)])
# glassdata_trimmed <- glassdata [ rownames(glassdata) %in% cook_trim,]
# glassdata_trimmed <- glassdata_trimmed [ rownames(glassdata_trimmed) %in% lev_trim,]
# 
# res_trimmed <- lm (WIDTH ~ PLATFORM_DEPTH_tr  + PLATFORM_WIDTH_tr + EPA_tr , data=glassdata_trimmed)

#plot(res_trimmed)
#summary(res_trimmed)
#vif(res_trimmed)

res_mediator <- lm(PLATFORM_WIDTH_tr ~ PLATFORM_DEPTH_tr + EPA_tr, data=glassdata)

#summary(res_mediator)

```

###The mediating effect of PW on the causal influence of **PD** on **flake width** among the glass flake assemblage. 

```{R, echo=FALSE, warning=FALSE, message=FALSE}

 med.PD <- mediate(res_mediator, res, sims=mediation.sim, boot=TRUE, treat = "PLATFORM_DEPTH_tr", mediator = "PLATFORM_WIDTH_tr")
 
 summary(med.PD)

```

###The mediating effect of PW on the causal influence of **EPA** on **flake width** among the glass flake assemblage.

```{R, echo=FALSE, warning=FALSE, message=FALSE}
 
 med.EPA <- mediate(res_mediator, res, sims = mediation.sim, boot=TRUE, treat = "EPA_tr", mediator = "PLATFORM_WIDTH_tr")

 summary(med.EPA)
 
```
\pagebreak

##Flake thickness

```{R, echo=FALSE, warning=FALSE, message=FALSE}

glassdata$THICKNESS_tr <- glassdata$THICKNESS^(1/3)

res <- lm (THICKNESS_tr ~ PLATFORM_DEPTH_tr  + PLATFORM_WIDTH_tr + EPA_tr , data=glassdata)

# cooksd <- cooks.distance(res)
# cook_trim <- names(cooksd[cooksd <= 4/nrow(glassdata)])
# leverage <- (influence(res)$hat)
# lev_trim <- names(leverage[leverage < 3*length(coefficients(res))/nrow(glassdata)])
# glassdata_trimmed <- glassdata [ rownames(glassdata) %in% cook_trim,]
# glassdata_trimmed <- glassdata_trimmed [ rownames(glassdata_trimmed) %in% lev_trim,]
# 
# res_trimmed <- lm (THICKNESS_tr ~ PLATFORM_DEPTH_tr  + PLATFORM_WIDTH_tr + EPA_tr , data=glassdata_trimmed)

#plot(res_trimmed)
#summary(res_trimmed)
#vif(res_trimmed)

res_mediator <- lm(PLATFORM_WIDTH_tr ~ PLATFORM_DEPTH_tr + EPA_tr, data=glassdata)

#summary(res_mediator)

```

###The mediating effect of PW on the causal influence of **PD** on **flake thickness** among the glass flake assemblage. 

```{R, echo=FALSE, warning=FALSE, message=FALSE}

 med.PD <- mediate(res_mediator, res, sims=mediation.sim, boot=TRUE, treat = "PLATFORM_DEPTH_tr", mediator = "PLATFORM_WIDTH_tr")
 
 summary(med.PD)

```

###The mediating effect of PW on the causal influence of **EPA** on **flake thickness** among the glass flake assemblage.

```{R, echo=FALSE, warning=FALSE, message=FALSE}
 
 med.EPA <- mediate(res_mediator, res, sims = mediation.sim, boot=TRUE, treat = "EPA_tr", mediator = "PLATFORM_WIDTH_tr")

 summary(med.EPA)
 
```
\pagebreak

#Information in Fig 7. The mediating effect of PW on the causal influence of PD and EPA on flake attributes among the flintknapped flake assemblage. 

##Flake weight

```{R, echo=FALSE, warning=FALSE, message=FALSE}

flintdata$PLATFORM_DEPTH_tr <- as.vector(scale((flintdata$PLATFORM_DEPTH)^(1/3)))
flintdata$PLATFORM_WIDTH_tr <- as.vector(scale(flintdata$PLATFORM_WIDTH^(1/2)))
flintdata$EPA_tr <- as.vector(scale((flintdata$EPA)))

flintdata$weight_round <- round(flintdata$WEIGHT,0)

res <- glm.nb (weight_round ~ PLATFORM_DEPTH_tr + EPA_tr + PLATFORM_WIDTH_tr , data=flintdata)

#P__disp(res)

# cooksd <- cooks.distance(res)
# cook_trim <- names(cooksd[cooksd <= 4/nrow(flintdata)])
# leverage <- (influence(res)$hat)
# lev_trim <- names(leverage[leverage < 3*length(coefficients(res))/nrow(flintdata)])
# flintdata_trimmed <- flintdata [ rownames(flintdata) %in% cook_trim,]
# flintdata_trimmed <- flintdata_trimmed [ rownames(flintdata_trimmed) %in% lev_trim,]
# 
# res_trimmed <- glm.nb (weight_round ~ PLATFORM_DEPTH_tr + EPA_tr + PLATFORM_WIDTH_tr, data=flintdata_trimmed)

#summary(res_trimmed)
#vif(res_trimmed)
#P__disp(res_trimmed)

#null <- glm.nb (weight_round ~ 1, data=flintdata)
#anova(null, res, test='Chisq')


res_mediator <- lm(PLATFORM_WIDTH_tr ~ PLATFORM_DEPTH_tr + EPA_tr, data=flintdata)

#summary(res_mediator)

```

###The mediating effect of PW on the causal influence of **PD** on **flake weight** among the flintknapped flake assemblage. 

```{R, echo=FALSE, warning=FALSE, message=FALSE}

 med.PD <- mediate(res_mediator, res, sims=mediation.sim, boot=TRUE, treat = "PLATFORM_DEPTH_tr", mediator = "PLATFORM_WIDTH_tr")
 
 summary(med.PD)

```

####The mediating effect of PW on the causal influence of **EPA** on **flake weight** among the flintknapped flake assemblage. 

```{R, echo=FALSE, warning=FALSE, message=FALSE}
 
 med.EPA <- mediate(res_mediator, res, sims = mediation.sim, boot=TRUE, treat = "EPA_tr", mediator = "PLATFORM_WIDTH_tr")

 summary(med.EPA)
 
```
\pagebreak

##Flake length

```{R, echo=FALSE, warning=FALSE, message=FALSE}

flintdata$LENGTH_tr <- (flintdata$LENGTH)^(1/3)

res <- lm (LENGTH_tr ~ PLATFORM_DEPTH_tr  + PLATFORM_WIDTH_tr + EPA_tr , data=flintdata)

# cooksd <- cooks.distance(res)
# cook_trim <- names(cooksd[cooksd <= 4/nrow(flintdata)])
# leverage <- (influence(res)$hat)
# lev_trim <- names(leverage[leverage < 3*length(coefficients(res))/nrow(flintdata)])
# flintdata_trimmed <- flintdata [ rownames(flintdata) %in% cook_trim,]
# flintdata_trimmed <- flintdata_trimmed [ rownames(flintdata_trimmed) %in% lev_trim,]
# 
# res_trimmed <- lm (LENGTH_tr ~ PLATFORM_DEPTH_tr  + PLATFORM_WIDTH_tr + EPA_tr , data=flintdata_trimmed)

#plot(res_trimmed)
#summary(res_trimmed)
#vif(res_trimmed)

res_mediator <- lm(PLATFORM_WIDTH_tr ~ PLATFORM_DEPTH_tr + EPA_tr, data=flintdata)

#summary(res_mediator)

```

###The mediating effect of PW on the causal influence of **PD** on **flake length** among the flintknapped flake assemblage. 

```{R, echo=FALSE, warning=FALSE, message=FALSE}

 med.PD <- mediate(res_mediator, res, sims=mediation.sim, boot=TRUE, treat = "PLATFORM_DEPTH_tr", mediator = "PLATFORM_WIDTH_tr")
 
 summary(med.PD)

```
 
###The mediating effect of PW on the causal influence of **EPA** on **flake length** among the flintknapped flake assemblage.

```{R, echo=FALSE, warning=FALSE, message=FALSE}
 
 med.EPA <- mediate(res_mediator, res, sims = mediation.sim, boot=TRUE, treat = "EPA_tr", mediator = "PLATFORM_WIDTH_tr")

 summary(med.EPA)
 
```
\pagebreak

##Flake width

```{R, echo=FALSE, warning=FALSE, message=FALSE}

flintdata$WIDTH_tr <- (flintdata$WIDTH)^(1/3)

res <- lm (WIDTH_tr ~ PLATFORM_DEPTH_tr  + PLATFORM_WIDTH_tr + EPA_tr , data=flintdata)

# cooksd <- cooks.distance(res)
# cook_trim <- names(cooksd[cooksd <= 4/nrow(flintdata)])
# leverage <- (influence(res)$hat)
# lev_trim <- names(leverage[leverage < 3*length(coefficients(res))/nrow(flintdata)])
# flintdata_trimmed <- flintdata [ rownames(flintdata) %in% cook_trim,]
# flintdata_trimmed <- flintdata_trimmed [ rownames(flintdata_trimmed) %in% lev_trim,]
# 
# res_trimmed <- lm (WIDTH_tr ~ PLATFORM_DEPTH_tr  + PLATFORM_WIDTH_tr + EPA_tr , data=flintdata_trimmed)

#plot(res_trimmed)
#summary(res_trimmed)
#vif(res_trimmed)

res_mediator <- lm(PLATFORM_WIDTH_tr ~ PLATFORM_DEPTH_tr + EPA_tr, data=flintdata)

#summary(res_mediator)

```

###The mediating effect of PW on the causal influence of **PD** on **flake width** among the flintknapped flake assemblage. 

```{R, echo=FALSE, warning=FALSE, message=FALSE}

 med.PD <- mediate(res_mediator, res, sims=mediation.sim, boot=TRUE, treat = "PLATFORM_DEPTH_tr", mediator = "PLATFORM_WIDTH_tr")
 
 summary(med.PD)

```
 
###The mediating effect of PW on the causal influence of **EPA** on **flake width** among the flintknapped flake assemblage.

```{R, echo=FALSE, warning=FALSE, message=FALSE}
 
 med.EPA <- mediate(res_mediator, res, sims = mediation.sim, boot=TRUE, treat = "EPA_tr", mediator = "PLATFORM_WIDTH_tr")

 summary(med.EPA)
 
```
\pagebreak

##Flake thickness

```{R, echo=FALSE, warning=FALSE, message=FALSE}

flintdata$THICKNESS_tr <- (flintdata$THICKNESS)^(1/3)

res <- lm (THICKNESS_tr ~ PLATFORM_DEPTH_tr  + PLATFORM_WIDTH_tr + EPA_tr , data=flintdata)

# cooksd <- cooks.distance(res)
# cook_trim <- names(cooksd[cooksd <= 4/nrow(flintdata)])
# leverage <- (influence(res)$hat)
# lev_trim <- names(leverage[leverage < 3*length(coefficients(res))/nrow(flintdata)])
# flintdata_trimmed <- flintdata [ rownames(flintdata) %in% cook_trim,]
# flintdata_trimmed <- flintdata_trimmed [ rownames(flintdata_trimmed) %in% lev_trim,]
# 
# res_trimmed <- lm (THICKNESS_tr ~ PLATFORM_DEPTH_tr  + PLATFORM_WIDTH_tr + EPA_tr , data=flintdata_trimmed)

#plot(res_trimmed)
#summary(res_trimmed)
#vif(res_trimmed)

res_mediator <- lm(PLATFORM_WIDTH_tr ~ PLATFORM_DEPTH_tr + EPA_tr, data=flintdata)

#summary(res_mediator)

```

###The mediating effect of PW on the causal influence of **PD** on **flake thickness** among the flintknapped flake assemblage. 

```{R, echo=FALSE, warning=FALSE, message=FALSE}

 med.PD <- mediate(res_mediator, res, sims=mediation.sim, boot=TRUE, treat = "PLATFORM_DEPTH_tr", mediator = "PLATFORM_WIDTH_tr")
 
 summary(med.PD)

```
 
###The mediating effect of PW on the causal influence of **EPA** on **flake thickness** among the flintknapped flake assemblage.

```{R, echo=FALSE, warning=FALSE, message=FALSE}
 
 med.EPA <- mediate(res_mediator, res, sims = mediation.sim, boot=TRUE, treat = "EPA_tr", mediator = "PLATFORM_WIDTH_tr")

 summary(med.EPA)
 
```
\pagebreak

#Pearson's correlation between the PW-PD ratio and the blank surface area to thickness ratio and the elongation ratio respectively among the flintknapped assemblage.

##PW-PD ratio vs. blank surface area to thickness ratio
```{R, echo=FALSE, warning=FALSE, message=FALSE}

flintdata$PW_PD <- flintdata$PLATFORM_WIDTH / flintdata$PLATFORM_DEPTH
flintdata$SA_thickness <- sqrt(flintdata$LENGTH * flintdata$WIDTH) / flintdata$THICKNESS 

cor.test(flintdata$PW_PD, flintdata$SA_thickness)

```

##PW-PD ratio vs. elongation ratio
```{R, echo=FALSE, warning=FALSE, message=FALSE}

flintdata$elongation <- flintdata$LENGTH / flintdata$WIDTH

cor.test(flintdata$PW_PD, flintdata$elongation)

```
\pagebreak

#Fig 8. The distribution of the PW-PD ratio, the elongation ratio and the flake surface area to thickness ratio by platform profile type among the flake assemblage from Roc de Marsal (Dordogne, France). Only complete flakes are included in the analysis. For the analysis of variance (ANOVA), all three variables were transformed to achieve an approximately symmetrical distribution to meet the assumption of the test.

```{R, echo=FALSE, warning=FALSE, message=FALSE, fig.height=10, fig.width=5.2}

rdmdata$PLATFORM_PROFILE <- factor(rdmdata$PLATFORM_PROFILE, levels = c("Concave", "Straight", "Convex", "Ridged"))

myaov <- aov(log(PW_PD) ~ PLATFORM_PROFILE, data=rdmdata)
F_value <- paste ("F=", round(summary(myaov)[[1]][["F value"]][1], 2), sep="")

DF <- paste("DF=", summary(myaov)[[1]][["Df"]][1], "|", summary(myaov)[[1]][["Df"]][2], sep="")

p <- function (myaov) {ifelse (summary(myaov)[[1]][["Pr(>F)"]][1] < 0.001, "p<0.001", paste("p=", round(summary(myaov)[[1]][["Pr(>F)"]][1], 3), sep=""))}

P_value <- p(myaov)
#TukeyHSD(myaov)


p1 <- ggplot(rdmdata, aes(PW_PD, PLATFORM_PROFILE)) + geom_boxplot() + xlab('PW-PD ratio') + theme_bw()  + 
scale_y_discrete(limits = rev(levels(rdmdata$PLATFORM_PROFILE))) + annotate("text", x=16, y=0.6, label=paste("ANOVA:", DF, ",", F_value, ",", P_value), size=3) + theme(axis.title.y=element_blank())


myaov <- aov(sqrt(ELONGATION) ~ PLATFORM_PROFILE, data=rdmdata)
F_value <- paste ("F=", round(summary(myaov)[[1]][["F value"]][1], 2), sep="")

DF <- paste("DF=", summary(myaov)[[1]][["Df"]][1], "|", summary(myaov)[[1]][["Df"]][2], sep="")

p <- function (myaov) {ifelse (summary(myaov)[[1]][["Pr(>F)"]][1] < 0.001, "p<0.001", paste("p=", round(summary(myaov)[[1]][["Pr(>F)"]][1], 3), sep=""))}

P_value <- p(myaov)


p2 <- ggplot(rdmdata, aes(ELONGATION, PLATFORM_PROFILE)) + geom_boxplot() + xlab('Elongation ratio') + theme_bw() + scale_y_discrete(limits = rev(levels(rdmdata$PLATFORM_PROFILE))) + annotate("text", x=4.17, y=0.6, label=paste("ANOVA:", DF, ",", F_value, ",", P_value), size=3) + theme(axis.title.y=element_blank())


rdmdata$SA_thickness <- sqrt(rdmdata$LENGTH * rdmdata$WIDTH) / rdmdata$THICKNESS 


myaov <- aov((SA_thickness^(1/3)) ~ PLATFORM_PROFILE, data=rdmdata)
F_value <- paste ("F=", round(summary(myaov)[[1]][["F value"]][1], 2), sep="")

DF <- paste("DF=", summary(myaov)[[1]][["Df"]][1], "|", summary(myaov)[[1]][["Df"]][2], sep="")

p <- function (myaov) {ifelse (summary(myaov)[[1]][["Pr(>F)"]][1] < 0.001, "p<0.001", paste("p=", round(summary(myaov)[[1]][["Pr(>F)"]][1], 3), sep=""))}

P_value <- p(myaov)


p3 <- ggplot(rdmdata, aes(SA_thickness, PLATFORM_PROFILE)) + geom_boxplot() + xlab('Surface area to thickness ratio') + theme_bw() + scale_y_discrete(limits = rev(levels(rdmdata$PLATFORM_PROFILE))) + annotate("text", x=15.7, y=0.6, label=paste("ANOVA:", DF, ",", F_value, ",", P_value), size=3) + theme(axis.title.y=element_blank())


#tiff ("Figure 8.tif", width=5, height=10, units = 'in', res = 300)

figure  <- ggarrange(p1, p2, p3, nrow=3)
annotate_figure(figure, left = textGrob("Platform Profile", rot=90))

#dev.off()

```
