# Supplementary material for: The mediating effect of platform width on the size and shape of stone flakes
Source: PLoS One. 2022 Jan 21;17(1):e0262920. doi: 10.1371/journal.pone.0262920 (PMC8782408; doi:10.1371/journal.pone.0262920)
Supplement: S1 File — (ZIP) [file pone.0262920.s003.zip › RDM flakes.csv]

LENGTH	WIDTH	THICKNESS	PLATFORM_WIDTH	PLATFORM_DEPTH	EPA	WEIGHT	PW_PD	ELONGATION	PLATFORM_PROFILE
34.65000153	23.22999954	4.820000172	5.960000038	1.580000043	85	3	3.77215182	1.491605778	Ridged
32.52000046	32.45999908	10.39000034	9.430000305	8.090000153	48	8	1.165636604	1.001848471	Ridged
40.59000015	50.11000061	13.26000023	38.65999985	11.78999996	0	17	3.279050041	0.810017954	Concave
46.70000076	21.60000038	4.300000191	13.81999969	7.210000038	83	5	1.916782194	2.162037034	Ridged
33.63000107	19.14999962	9.859999657	3.390000105	2.710000038	0	5	1.25092253	1.756135861	Ridged
29.18000031	14.21000004	6.429999828	12.13000011	3.210000038	75	1	3.778816189	2.053483478	Concave
28.81999969	20.14999962	3.480000019	7.230000019	2.730000019	77	3	2.648351637	1.430272964	Ridged
27.79999924	25.35000038	5.96999979	10.01000023	6.119999886	0	6	1.635620983	1.096646896	Ridged
53.77000046	26.09000015	4.579999924	8.75	3.359999895	80	9	2.604166748	2.060942896	Straight
49.04000092	34.09000015	11.94999981	5.75	3.269999981	63	22	1.758409796	1.438545049	Ridged
57.59000015	35.45000076	4.579999924	8.869999886	5.46999979	0	19	1.621572253	1.624541577	Ridged
42.68999863	35.72999954	15.61999989	10.85999966	4.630000114	0	24	2.345572223	1.194794268	Ridged
40.70000076	20.29999924	8.409999847	16.45000076	7.730000019	79	10	2.128072538	2.004926221	Convex
50.29999924	39.93999863	3.74000001	10.06000042	3.579999924	79	12	2.810056043	1.259389108	Ridged
22.03000069	21.09000015	4.730000019	15.13000011	6.619999886	0	4	2.285498545	1.044570912	Ridged
17.45000076	14.64999962	3.940000057	17.75	9.340000153	0	2	1.900428234	1.191126363	Convex
50.54999924	14.68999958	6.840000153	8.720000267	4.28000021	0	11	2.03738314	3.441116452	Ridged
58.20000076	26.76000023	8.170000076	14.85000038	5.070000172	0	15	2.928994058	2.174887902	Ridged
45.20000076	23.23999977	4.28000021	12.82999992	3.25999999	0	6	3.93558281	1.944922599	Concave
61.75	38.88999939	10.68999958	28.61000061	11.39000034	65	39	2.511852481	1.587811802	Ridged
38.11999893	30.12000084	6.320000172	12.81999969	4.599999905	81	6	2.786956512	1.265604179	Ridged
27.62000084	12.26000023	8.260000229	13.81000042	6.53000021	0	5	2.114854514	2.252854839	Ridged
40.06999969	27.64999962	4.139999866	18.40999985	4.75	86	6	3.875789442	1.449186265	Ridged
41.43000031	41.65999985	19.27000046	19.04000092	6.670000076	0	34	2.854572819	0.994479128	Ridged
49.79999924	21.64999962	7.25	20.04000092	5.039999962	62	10	3.976190689	2.300230952	Concave
57.02000046	30.59000015	7.920000076	26.53000069	10.64999962	72	19	2.491079966	1.864007852	Concave
52.81999969	38.20999908	8.140000343	12.30000019	3.819999933	87	25	3.219895394	1.382360664	Ridged
47.79999924	21.81999969	3.99000001	10.96000004	2.279999971	71	6	4.807017623	2.190650775	Straight
32.08000183	30.82999992	6.360000134	28.60000038	8.109999657	0	9	3.526510677	1.040544986	Ridged
41.90000153	20.68000031	4.53000021	16	9.319999695	71	6	1.716738254	2.026112229	Ridged
34.74000168	25.94000053	7.519999981	10.18000031	6.670000076	73	12	1.526236911	1.339244448	Convex
22.37999916	14.89999962	3.890000105	10.55000019	5.860000134	60	3	1.800341288	1.502013405	Ridged
21.61000061	23.67000008	2.710000038	12.53999996	1.909999967	0	2	6.565445119	0.912970027	Concave
88.84999847	42.11999893	2.970000029	21.51000023	7.139999866	76	34	3.012605131	2.10944921	Ridged
27.70999908	27.35000038	6.269999981	23.32999992	4.889999866	87	6	4.77096126	1.013162658	Convex
34.31999969	18.37000084	2.710000038	10.03999996	2.880000114	0	2	3.486110959	1.868263371	Convex
42.13999939	22.23999977	6.929999828	24.30999947	4.820000172	0	11	5.043568175	1.894784165	Straight
34.43999863	22.57999992	4.28000021	9.18999958	4.119999886	70	3	2.230582484	1.525243523	Ridged
21.62000084	13	2.670000076	5.119999886	1.610000014	0	2	3.180124125	1.663076988	Convex
31.12000084	20.76000023	2.74000001	5.360000134	1.539999962	0	3	3.480519653	1.499036633	Convex
23.45999908	17.98999977	3.190000057	13.27999973	4.53000021	86	4	2.931567133	1.304057775	Convex
57.00999832	50.63999939	9.449999809	40.18000031	7.989999771	75	36	5.028786165	1.12578987	Convex
60.15999985	28.13999939	9.479999542	27.64999962	6.110000134	0	20	4.525368087	2.137882059	Convex
32.38000107	19.61000061	4.809999943	27.53000069	5.940000057	67	6	4.634680206	1.651198371	Ridged
42.29999924	29.96999931	9.640000343	24.77000046	4.059999943	0	17	6.100985421	1.411411419	Concave
22.53000069	17.68000031	4.670000076	12.31999969	3.460000038	0	2	3.560693513	1.274321284	Concave
38.52999878	32.56000137	7.239999771	30.14999962	6.650000095	80	12	4.533834465	1.183353721	Convex
24.19000053	17.77000046	5.519999981	11.60000038	4	0	3	2.900000095	1.361283056	Ridged
34.66999817	26.85000038	8.600000381	25.61000061	7.03000021	85	10	3.642958726	1.291247586	Straight
42.59999847	34.15999985	8.279999733	42.56000137	12.26000023	67	19	3.471451923	1.24707256	Convex
54.56999969	38.97000122	17.34000015	39.63000107	10.80000019	0	45	3.669444479	1.400307877	Convex
40.52000046	45.79999924	4.420000076	18.53000069	5.820000172	81	11	3.183848822	0.884716182	Straight
28.67000008	20.93000031	6.179999828	31.04000092	6.21999979	0	6	4.990354014	1.369804092	Ridged
47.33000183	20.15999985	9.229999542	15.76000023	3.359999895	0	12	4.690476406	2.347718362	Convex
40.36000061	30.40999985	14.81000042	16.57999992	5.150000095	0	20	3.219417401	1.327195028	Convex
37.79999924	20.5	7.699999809	20.63999939	5.75	82	7	3.589565111	1.843902402	Straight
56.20999908	42.68000031	17.26000023	36.83000183	17.5	0	29	2.104571533	1.317010278	Ridged
37.40000153	24.46999931	12.06000042	22.46999931	6.989999771	0	14	3.214592281	1.528402231	Convex
34.04000092	28.57999992	7.28000021	12.71000004	2.309999943	0	11	5.502164655	1.191042723	Concave
47.88000107	24.37999916	7.070000172	23.80999947	8.390000343	0	12	2.837902085	1.963904952	Ridged
28.79500008	17.71999931	3.664999962	25.59499931	7.210000038	52	3	3.549930537	1.625000068	Straight
29.03499985	17.60000038	4.514999866	12.68500042	5.110000134	68	3	2.482387493	1.649715865	Concave
42.15000153	23.79999924	6.429999828	22.94000053	4.570000172	68	12	5.019693581	1.771008524	Concave
29.96500015	25.11000061	3.644999981	13.47999954	2.99000001	53	3	4.508361035	1.19334924	Concave
41.98500061	38.50500107	9.444999695	37.68500137	10.71500015	60	21	3.517032276	1.090377859	Straight
40.38000107	29.01499939	11.42500019	17.47999954	6.965000153	95	16	2.509691193	1.391694018	Ridged
18.12000084	29.36000061	4.539999962	28.27499962	4.945000172	51	4	5.71789659	0.617166228	Concave
19.98999977	20.35000038	4.755000114	20.13999939	4.630000114	74	5	4.34989177	0.982309553	Concave
52.04499817	35.625	10.29500008	35.97000122	11.14500046	80	27	3.227456235	1.460912229	Convex
40.47499847	18.73500061	8.524999619	15.50500011	9.854999542	65	15	1.573313123	2.160394831	Ridged
40.60499954	23.06500053	7.764999866	14.81000042	3.450000048	74	9	4.292753685	1.76045951	Straight
34.88499832	27.04999924	6.025000095	16.62000084	7.625	75	13	2.179672241	1.289648773	Convex
74.95500183	36.04000092	9.470000267	14.25500011	6.53000021	106	50	2.183001478	2.079772473	Ridged
24.42000008	22.73500061	8.154999733	22.86000061	6.300000191	0	5	3.628571415	1.074114776	Convex
41.06999969	42.29499817	10.77499962	31.32999992	12.69999981	68	23	2.466929164	0.9710368	Ridged
43.34000015	37.48500061	9.979999542	48.89500046	13.35499954	52	21	3.66117575	1.156195797	Ridged
40.59500122	22.16500092	10.24499989	19.36499977	9.720000267	63	14	1.992283872	1.831491069	Ridged
28.67499924	27.93000031	8.765000343	17.75499916	5.135000229	82	9	3.457643304	1.026673789	Ridged
54.34500122	35.60499954	15.05500031	27.16500092	5.480000019	82	38	4.957116939	1.526330626	Straight
45.36999893	37.34000015	6.03000021	36.79499817	11.84500027	53	12	3.106373772	1.21505085	Straight
25.125	19.03000069	5.579999924	21.16500092	8.510000229	41	4	2.487074072	1.320283715	Convex
32.93000031	27.13999939	6.445000172	12.10499954	2.809999943	83	6	4.307829105	1.213338285	Concave
53.75999832	32.78499985	9.18500042	11.71500015	4.704999924	83	27	2.489904429	1.639774243	Convex
41.125	42.00500107	10.57999992	20.17000008	6.144999981	82	23	3.282343392	0.979050088	Convex
42.58499908	31.29500008	5.679999828	16.82500076	4.389999866	72	13	3.832574322	1.360760472	Straight
32.75	28.80500031	5.434999943	17.83499908	6.050000191	81	7	2.947933639	1.136955377	Straight
31	31	9.670000076	38.84000015	8.795000076	40	15	4.416145516	1	Convex
23.86499977	23.01000023	5.755000114	19.14999962	7.054999828	67	5	2.714386972	1.037157737	Straight
24.79000092	15.19999981	7.815000057	16.75	5.449999809	78	4	3.073394603	1.630921134	Straight
35.125	28.57999992	6.239999771	32.26499939	9.899999619	69	9	3.259090973	1.229006302	Straight
43.10499954	21.79999924	3.984999895	20.15999985	6.880000114	59	8	2.930232488	1.977293626	Concave
43.625	27.54500008	9.970000267	22.40500069	10.13000011	0	18	2.211747329	1.583772005	Ridged
23.76499939	19.16500092	3.704999924	6.510000229	2.36500001	48	2	2.752642791	1.24002078	Convex
39.24499893	20.65999985	5.909999847	19.45999908	6.289999962	88	6	3.093799554	1.899564338	Ridged
26.04999924	37.80500031	8.350000381	43.64500046	11.54500008	50	13	3.78042444	0.689062268	Straight
35.95000076	21.86499977	5.434999943	16.91500092	7.005000114	72	6	2.414703875	1.644180249	Straight
47.41500092	50.09000015	14.96500015	50.93000031	12.92500019	67	31	3.940425498	0.946596143	Ridged
35.78499985	30.57999992	6	33.70500183	6.585000038	86	9	5.118451273	1.170209285	Straight
80.47000122	29.82999992	14.99499989	30.26499939	8.680000305	78	58	3.486750959	2.697619894	Straight
27.73500061	14.35000038	2.680000067	16.19499969	5.695000172	66	1	2.843722423	1.932752605	Ridged
37.95000076	26.41500092	6.210000038	23.76000023	7.139999866	56	9	3.327731187	1.436683681	Concave
56.86999893	30.02499962	5.005000114	35.54000092	4.53000021	91	12	7.845474453	1.894088248	Straight
45.93000031	38.09000015	12.80000019	34.83499908	12.65999985	73	38	2.751579739	1.205828305	Ridged
23.44499969	16.43000031	2.660000086	15.77499962	7.744999886	56	2	2.036797915	1.426962827	Ridged
50.13000107	23.14500046	10.54500008	19.34000015	11.06499958	75	13	1.747853672	2.165910567	Ridged
36.35499954	26.20499992	2.640000105	18.29500008	3.085000038	83	4	5.930307895	1.387330649	Straight
65.44999695	40.42499924	6.920000076	34.09500122	7.71999979	91	30	4.416451055	1.619047574	Ridged
30.26499939	36.90499878	7.71999979	18.51499939	9.93500042	80	8	1.863613347	0.820078591	Convex
26.94000053	24.21999931	4.019999981	12.53999996	3.045000076	41	3	4.118226485	1.112303935	Straight
39.60499954	27.29500008	5.414999962	27.94000053	6.059999943	88	7	4.610561187	1.45099833	Straight
21.72500038	25.98999977	4.820000172	14.03999996	4.465000153	64	3	3.14445677	0.835898444	Straight
35.71500015	27.70499992	4.199999809	22.53499985	3.690000057	81	5	6.107045935	1.289117497	Concave
36.97999954	25.42000008	2.720000029	23.87999916	7.525000095	72	6	3.173421775	1.454760009	Concave
39.93000031	41.27500153	10.08500004	33.06499863	16.30500031	55	28	2.027905428	0.96741366	Convex
22.875	26.49500084	4.945000172	30.20000076	9.989999771	49	5	3.023023168	0.86337042	Convex
37.00500107	14.82499981	4.699999809	14.72000027	6.614999771	69	4	2.225245772	2.496121521	Ridged
55.79499817	28.04000092	7.420000076	16.76499939	5.349999905	89	14	3.133644801	1.989835818	Straight
79.70500183	32.22499847	13	24.67499924	11.93999958	84	44	2.066582924	2.473390399	Convex
55.04999924	24.61000061	5.605000019	15.60000038	5.440000057	80	8	2.867647099	2.236895485	Convex
38.47999954	25.14999962	5.840000153	21.12000084	4.880000114	79	8	4.327868923	1.530019886	Straight
58.09999847	29.35000038	12.13000011	24.53499985	12.09000015	84	30	2.029363072	1.979556992	Convex
35.11500168	23.45499992	7.84499979	31.23500061	14.52000046	61	11	2.151170773	1.497122226	Ridged
32.13999939	27.94499969	7.034999847	16.94000053	7.710000038	47	7	2.197146621	1.150116291	Ridged
51.90999985	19.96500015	6.514999866	14.86499977	5.15500021	76	16	2.883607985	2.600050061	Straight
23.15999985	10.84000015	4.989999771	32.70000076	5.78000021	0	3	5.657439372	2.136531322	Convex
32.13000107	25.46999931	8.050000191	14.05000019	9.430000305	66	10	1.489925741	1.261484175	Ridged
58.52999878	46.75999832	24.95000076	19.59000015	12.93000031	60	32	1.515081182	1.251710883	Ridged
41.43999863	29.30999947	5.360000134	11.86999989	4.730000019	91	11	2.509513709	1.413851906	Convex
48.22000122	37.68000031	6.559999943	22.48999977	7.159999847	71	19	3.141061488	1.279724013	Concave
59.86999893	46.43999863	8.420000076	23.42000008	8.470000267	70	40	2.765053051	1.289190368	Convex
23.95999908	20.05999947	4.159999847	15.18000031	5.980000019	52	3	2.538461582	1.194416735	Convex
31.87999916	28.26000023	4.269999981	24.12999916	7.730000019	69	5	3.121604023	1.12809621	Concave
47.81000137	36.38999939	13.13000011	21.43000031	10.56999969	134	34	2.027436229	1.313822538	Ridged
34.40000153	24.67000008	2.799999952	42.95000076	18.62999916	0	12	2.305421508	1.394406219	Convex
31.60000038	18.45000076	5.389999866	13.44999981	3.390000105	0	4	3.967551443	1.712737077	Ridged
21.23999977	33.54999924	8.930000305	26.80999947	9.779999733	96	9	2.741308814	0.633084955	Ridged
28.04999924	22.06999969	4.449999809	6.400000095	1.659999967	0	3	3.855421821	1.270956032	Straight
53.81000137	35.65999985	9.239999771	16.57999992	5.650000095	66	21	2.934513211	1.508973685	Straight
22.70000076	15.69999981	5.059999943	20.67000008	4.869999886	68	2	4.244353299	1.445859939	Straight
49.59000015	34.97999954	10.06000042	19.14999962	8.170000076	85	18	2.34394118	1.417667261	Ridged
33.20999908	24.09000015	2.789999962	17.02000046	1.529999971	0	3	11.12418352	1.378580277	Straight
43.97000122	24.01000023	3.900000095	7.989999771	4.320000172	69	7	1.84953691	1.831320316	Convex
27.71999931	22.67000008	5.860000134	22.53000069	2.24000001	0	3	10.05803598	1.222761324	Straight
33.88000107	25.22999954	10.39000034	25.78000069	8.109999657	77	11	3.178791835	1.342845885	Ridged
30.37999916	25.55999947	10.22999954	8.239999771	3.569999933	0	8	2.308123228	1.188575892	Convex
31.95999908	27.71999931	5.519999981	25.65999985	7.360000134	79	7	3.48641296	1.152958148	Concave
34.34999847	21.32999992	9.899999619	21.79000092	3.559999943	80	19	6.120786873	1.610407811	Concave
37.63999939	31.23999977	13.5	17.26000023	6.130000114	64	18	2.81566067	1.204865546	Ridged
35.09000015	25.29999924	7.75	8.579999924	3.230000019	86	6	2.65634671	1.386956569	Ridged
33.36999893	23.67000008	4.929999828	16.10000038	5.400000095	85	5	2.981481499	1.409801386	Concave
39.27999878	25.72999954	9.489999771	12.73999977	6.619999886	79	11	1.924471297	1.526622599	Ridged
49.63999939	33.97000122	7.400000095	11.31000042	2.359999895	88	16	4.792373273	1.461289303	Ridged
37.45999908	35.16999817	9.600000381	36.75	15.18999958	56	16	2.419354906	1.065112341	Convex
24.35000038	23.67000008	2.529999971	24.45999908	3.880000114	59	3	6.304123289	1.028728361	Concave
24.46999931	24.78000069	8.029999733	33.86999893	17.15999985	49	13	1.973776179	0.987489856	Convex
22.53000069	21.52000046	5.579999924	24.63999939	8.279999733	64	6	2.975845433	1.046933095	Straight
14.57999992	16.62999916	4.46999979	26.76000023	4.75	60	1	5.633684259	0.876728843	Straight
19.95000076	18.18000031	4.309999943	10.31999969	3.00999999	0	4	3.428571337	1.097359759	Straight
46.93999863	36.11000061	8.510000229	39.24000168	9.670000076	88	23	4.057911207	1.299916861	Straight
56.33000183	54.99000168	13.32999992	57.79999924	18.26000023	0	57	3.165388747	1.024368069	Convex
33.24000168	30.95999908	9.31000042	47.54999924	11.14999962	44	21	4.264574068	1.073643497	Concave
17.54999924	16.87999916	5.739999771	24.88999939	9.43999958	99	3	2.636652595	1.03969195	Straight
20.88999939	16.76000023	5.139999866	24.12999916	7.78000021	55	3	3.101542225	1.246419994	Straight
29.76000023	23.12000084	6.909999847	19.71999931	4.489999771	68	5	4.391982253	1.287197195	Concave
33.31000137	23.79000092	5.550000191	15.68000031	4.579999924	84	5	3.423580911	1.400168141	Convex
25.85000038	26.57999992	5.760000229	9.279999733	2.549999952	0	4	3.63921565	0.972535758	Convex
25.37000084	21.60000038	5.099999905	12.22999954	2.49000001	0	4	4.911646382	1.174537055	Straight
28.79000092	20.35000038	5.130000114	16.71999931	3.630000114	0	3	4.606060271	1.414742034	Straight
33.88999939	26.80999947	5.880000114	13.93000031	5.409999847	0	5	2.574861498	1.264080569	Convex
41.72000122	25.85000038	7.070000172	17.65999985	5.210000038	0	8	3.389635263	1.613926523	Straight
58.04000092	29.31999969	7.46999979	22.77000046	4.380000114	0	14	5.198630107	1.979536205	Concave
51.95999908	30.20999908	10.90999985	25.37999916	11.43999958	0	22	2.218531477	1.7199603	Ridged
19.05999947	22.95000076	5.590000153	14.55000019	2.529999971	0	1	5.750988283	0.830501039	Concave
36.93999863	37.86000061	10.51000023	15.43999958	6.909999847	0	19	2.234442825	0.975699895	Straight
62.00999832	42.45999908	14.53999996	25.95999908	15.05000019	0	43	1.724916861	1.460433341	Ridged
43.79999924	36.09000015	5.059999943	21.54999924	8.680000305	0	13	2.482718719	1.213632559	Ridged
19.79000092	20.44000053	5.150000095	20.20000076	8.5	0	4	2.376470678	0.968199629	Convex
36.20999908	34.31999969	10.77999973	34.11000061	11.21000004	0	19	3.042818955	1.055069913	Straight
36.02000046	24.26000023	9.819999695	9.859999657	7.210000038	0	7	1.367545022	1.484748562	Ridged
46.16999817	23.47999954	8.710000038	16.59000015	4.570000172	0	9	3.630196833	1.966354305	Ridged
44.36000061	16.27000046	7.21999979	12.69999981	8.649999619	0	7	1.468208135	2.726490434	Ridged
30.86000061	26.69000053	7.480000019	13.55000019	7.900000095	0	6	1.715189877	1.156238291	Ridged
63.54999924	32.88999939	10.96000004	31.73999977	13.28999996	0	41	2.388261841	1.932198249	Convex
31.95999908	27.82999992	8.819999695	25.03000069	10.27000046	0	14	2.437195674	1.148400976	Ridged
43.38999939	46.22000122	8.119999886	20.64999962	8.720000267	0	15	2.36811915	0.938771057	Ridged
83.73999786	59.06000137	19.09000015	31.11000061	5.440000057	0	107	5.718750052	1.417880053	Straight
36.97000122	25.05999947	9.5	10.25	6.590000153	0	7	1.555386914	1.475259457	Ridged
39.27000046	26.01000023	11.42000008	17.35000038	11.03999996	0	12	1.571558011	1.509803926	Ridged
61.66999817	33.38000107	5.920000076	16.03000069	8.899999619	0	14	1.80112375	1.847513367	Ridged
29.02000046	22.34000015	4.110000134	10.88000011	3.329999924	0	2	3.267267375	1.299015231	Straight
46.93000031	35.72999954	11.56000042	19.26000023	6.659999847	0	25	2.891891993	1.313462102	Ridged
56.68999863	37.25	12.81000042	34.56999969	14.56000042	0	33	2.374313097	1.521879158	Convex
26	25.95000076	4.690000057	18.62999916	3.460000038	0	3	5.384392762	1.001926753	Concave
25.10000038	26.79999924	14.26000023	29.12000084	4.050000191	0	12	7.190123325	0.936567205	Concave
61.02000046	28.92000008	13.61999989	17.87000084	9.850000381	0	28	1.814213213	2.109958516	Ridged
50.08000183	19.56999969	8.989999771	13.02999973	6.110000134	0	9	2.132569467	2.559019041	Ridged
34.70000076	27.79000092	5.130000114	12.07999992	3	0	6	4.02666664	1.24865058	Convex
32.27000046	25.85000038	6.900000095	14.81000042	6.429999828	0	6	2.303266068	1.248355899	Ridged
35.84000015	26.21999931	7.690000057	7.070000172	5.349999905	0	6	1.321495383	1.366895541	Ridged
46.15999985	23.98999977	4.289999962	9.180000305	3.609999895	0	5	2.542936447	1.924135068	Straight
53.88000107	22.76000023	13.52999973	17.93000031	5.599999905	0	16	3.201785824	2.367311095	Ridged
42.36000061	37.90999985	12.28999996	10.65999985	4.389999866	0	13	2.428246054	1.117383297	Ridged
50.56999969	35.72999954	8.18999958	14.35000038	7.320000172	0	21	1.96038252	1.415337261	Straight
32.59000015	23.29000092	5.099999905	19.62000084	5.239999771	86	4	3.744275133	1.399312961	Ridged
46.54999924	25.47999954	9.010000229	26.15999985	14.68000031	59	18	1.782016301	1.82692308	Ridged
33.61000061	17.17000008	3.359999895	10.89999962	3.880000114	74	2	2.80927817	1.95748401	Concave
41.34000015	39.08000183	6.53000021	42.11999893	8.319999695	0	15	5.062500057	1.057830046	Straight
47.59999847	33.29999924	7.269999981	17.04999924	5.170000076	0	11	3.297872145	1.429429416	Ridged
63.06999969	34.93000031	16.18000031	18.09000015	4.690000057	88	37	3.857142842	1.805611198	Convex
38.54999924	46.77000046	6.679999828	48.40000153	9.890000343	54	17	4.893832139	0.824246287	Straight
31.13999939	29.70000076	7.590000153	24.21999931	8.630000114	44	8	2.806488875	1.048484801	Convex
42.72000122	37.70000076	20.27000046	30.23999977	20.13999939	57	40	1.501489607	1.133156508	Ridged
17.62999916	21.50499916	4.644999981	21.73999977	5.735000134	50	2	3.790758372	0.81980934	Convex
37.00500107	35.44499969	9.534999847	31.92499924	9.609999657	72	14	3.322060393	1.044011889	Convex
28.02000046	19.10000038	6.90500021	10.10499954	5.510000229	84	2	1.833938134	1.467015702	Ridged
25.98500061	25.46500015	3.414999962	16.07999992	3.295000076	76	2	4.880121259	1.020420203	Concave
18.54000092	33.21500015	4.414999962	17.86000061	1.450000048	0	2	12.31724139	0.55818157	Concave
51.33000183	44.01499939	8.515000343	40.58000183	7.945000172	77	26	5.107614972	1.166193401	Straight
43.41500092	30.53000069	20.92499924	24.93000031	11.31499958	72	34	2.203270105	1.422043889	Ridged
20.85499954	16.79999924	3.410000086	6.204999924	2.825000048	0	1	2.196460113	1.241369076	Convex
24.43499947	21.46500015	4.90500021	21.82500076	9.164999962	61	5	2.381342155	1.138364747	Convex
28.43000031	40.66999817	9.914999962	39.31999969	12.40499973	50	19	3.169689685	0.699041101	Straight
15.39500046	23.79000092	5.380000114	20.29500008	5.070000172	57	2	4.00295846	0.647120633	Straight
22.54500008	36.86000061	6.230000019	17.25499916	4.980000019	0	6	3.464859256	0.611638625	Convex
33.21500015	27.68000031	10.86499977	26.04500008	10.85000038	0	12	2.400460753	1.199963865	Convex
31.90500069	22.90500069	6.519999981	12.16499996	2.785000086	0	5	4.368042939	1.392927297	Straight
25.29000092	17.88500023	6.059999943	12.07999992	2.089999914	0	2	5.779904506	1.41403414	Straight
33.21500015	24.87999916	8.909999847	30.27499962	8.81000042	59	11	3.436435661	1.33500809	Convex
54.42499924	24.29000092	6.670000076	18.71999931	9.625	75	10	1.944934993	2.24063389	Ridged
26.17499924	22.25499916	5.320000172	17.89500046	6.53000021	76	3	2.740428773	1.176140203	Convex
21.64500046	42.20000076	6.820000172	42.46500015	11.71500015	46	11	3.624839915	0.512914694	Convex
54.06000137	22.875	8.850000381	12.01000023	7.96999979	71	14	1.506900947	2.363278748	Ridged
48.41500092	34.73500061	9.524999619	21.44499969	8.109999657	0	21	2.644266411	1.393839069	Concave
45.78499985	28.56999969	7.78000021	22.32500076	8.989999771	0	12	2.483314942	1.60255514	Convex
25.95999908	20.70499992	5.75	9.024999619	1.585000038	0	3	5.694005932	1.25380339	Ridged
51.04000092	22.80500031	9.300000191	17.45000076	9.699999809	62	14	1.798969186	2.238105688	Ridged
58.07500076	39.61500168	13.68000031	16.59000015	6.684999943	0	37	2.481675436	1.465985064	Concave
24.84000015	16.89500046	3.019999981	7.445000172	1.100000024	0	1	6.768181827	1.470257441	Concave
22.01000023	18.96500015	5.829999924	20.25	5.53000021	52	4	3.661844346	1.160558927	Concave
46.14500046	39.875	13.13500023	9.284999847	3.694999933	0	21	2.512855214	1.157241391	Ridged
53.99499893	32.93500137	6.880000114	8.944999695	3.25	75	11	2.752307598	1.639441223	Ridged
39.73500061	27.66500092	18.47500038	19.60000038	19.60000038	0	27	1	1.436291317	Ridged
21.77499962	20.09000015	6.769999981	38.32500076	4.199999809	0	7	9.125000596	1.083872546	Concave
45.00999832	35.22000122	3.210000038	10.89000034	2.680000067	0	7	4.063432861	1.277966972	Ridged
36.86999893	30.52000046	11.86999989	18.45999908	10.85999966	76	13	1.699815806	1.208060235	Ridged
22.5	19.37999916	3.890000105	17.59000015	2.940000057	76	2	5.982993132	1.160990762	Concave
34.75999832	32.72000122	6.590000153	25.12999916	2.24000001	90	9	11.21874957	1.062347097	Concave
27.60000038	20.10000038	5.579999924	27.82999992	8.569999695	51	6	3.247374669	1.373134321	Concave
34.65000153	31.55999947	9.56000042	24.12000084	8.109999657	70	12	2.974106271	1.097908812	Straight
24.5	16.56999969	5.869999886	15.65999985	10.52999973	40	2	1.487179511	1.478575767	Ridged
35.40000153	29.98999977	4.349999905	29.54000092	10.72000027	63	9	2.755597031	1.180393525	Ridged
56.45999908	49.93999863	15.51000023	42.15000153	15	0	104	2.810000102	1.130556681	Straight
38.04000092	27.20000076	6.820000172	32.15000153	17.82999992	0	14	1.803140868	1.398529407	Ridged
28.34000015	20.38999939	5.230000019	18.67000008	8.510000229	60	4	2.193889492	1.389897057	Convex
29.32999992	26.55999947	5.880000114	21.06999969	5.829999924	56	5	3.614065174	1.104292188	Concave
40.54999924	22.69000053	4.119999886	23.28000069	7.21999979	58	7	3.224376921	1.787130819	Convex
35.61999893	21.86000061	8.199999809	20.20499992	8.739999771	79	8	2.311784948	1.629460107	Ridged
38.74000168	29.86000061	5.855000019	18.81999969	5.945000172	84	9	3.165685306	1.29738784	Concave
46.56499863	21.31500053	9.029999733	19.98500061	11.38000011	0	14	1.756151179	2.184611657	Ridged
44.27000046	33.13000107	12.73499966	9.625	5.75	80	17	1.673913043	1.336251103	Ridged
22.53499985	24.45000076	5.610000134	9.220000267	5.574999809	0	4	1.653811764	0.921676857	Concave
29.44000053	25.08499908	7.144999981	12.83500004	5.34499979	0	5	2.401309737	1.173609791	Concave
28.39500046	11.55500031	8.970000267	15.40999985	7.46999979	68	3	2.062918378	2.457377732	Ridged
65.73000336	24.64999962	9.289999962	20.69000053	10.02000046	79	32	2.064870218	2.666531618	Convex
65.55000305	30.93000031	12.5	15.77000046	6.659999847	80	23	2.367867991	2.119301726	Ridged
29.15999985	11.81999969	2.920000076	10.31999969	2.920000076	69	1	3.534246377	2.467005128	Concave
26.20000076	21.47999954	9.039999962	38.11999893	7.510000229	57	8	5.075898504	1.219739354	Straight
25.18000031	25.20000076	3.74000001	13.98999977	6.199999809	64	3	2.256451645	0.999206331	Ridged
22.51000023	19.23999977	4.5	22.30999947	5.25	86	3	4.249523709	1.169958446	Straight
34.31999969	29.15999985	13.88000011	38.09000015	12.88000011	66	23	2.957298123	1.176954728	Convex
35.65999985	18.79999924	2.819999933	10.11999989	1.320000052	91	2	7.666666281	1.896808579	Ridged
37.20999908	12.68999958	8.029999733	11.10999966	2.460000038	86	5	4.516259955	2.932230127	Concave
21.18000031	20.86000061	3.130000114	16.79999924	2.470000029	89	1	6.801619046	1.01534035	Straight
25.97999954	19.65999985	5.789999962	9.010000229	2.569999933	56	3	3.505836756	1.32146489	Ridged
67.94999695	27.25	6.599999905	15.35999966	8.56000042	76	24	1.794392396	2.49357787	Concave
39.18000031	23.13999939	3.119999886	10.36999989	4.309999943	93	3	2.406032489	1.693172055	Straight
24.79000092	16.62999916	3.789999962	9.770000458	2.49000001	0	1	3.923694947	1.490679626	Straight
24.40999985	15.34000015	6.28000021	14.71000004	8.460000038	47	1	1.738770682	1.591264642	Ridged
42.93999863	26.25	13.97000027	39.40999985	13.67000008	50	28	2.882955349	1.635809472	Convex
25.67000008	20.18000031	5.710000038	23.69000053	10.65999985	0	4	2.222326535	1.272051521	Ridged
34.90000153	21.76000023	5.289999962	9.359999657	3.150000095	49	4	2.971428373	1.603860347	Convex
46.16999817	27.06999969	7.820000172	10.92000008	3.960000038	0	12	2.757575751	1.705578083	Convex
39.11000061	26.35000038	7.75	28.75	10.56000042	60	13	2.722537771	1.484250476	Convex
49.40999985	24.23999977	4.900000095	4.360000134	1.299999952	0	7	3.353846381	2.03836635	Convex
50.47000122	31.29000092	9.93999958	31.95999908	8.899999619	83	22	3.591011286	1.612975383	Ridged
50.52000046	31.89999962	10.19999981	10.47999954	3.460000038	79	20	3.028901568	1.583699093	Concave
47.34000015	31.69000053	6.579999924	25.79999924	6.679999828	78	16	3.862275435	1.493846619	Straight
53.95999908	58.91999817	17	33.90000153	16.12000084	59	66	2.102977653	0.915818071	Convex
27.84000015	18.61000061	3.910000086	11.96000004	2.380000114	0	2	5.02520986	1.495969868	Concave
32.65499878	26.70499992	3.25999999	27.28499985	5.840000153	0	4	4.672088893	1.222804676	Concave
42.34999847	27.42000008	12.68500042	35.55500031	20.17499924	43	25	1.762329698	1.54449301	Ridged
29.14999962	14.88500023	8.319999695	6.894999981	3.474999905	0	3	1.984172711	1.958347274	Convex
29.12999916	22.82999992	3.474999905	20.75499916	5.369999886	45	3	3.864990615	1.275952662	Convex
55.70500183	54.66500092	12.65499973	42.68000031	14.27499962	50	54	2.989842483	1.019024987	Concave
36.02500153	25.46999931	7.255000114	20.75	5.454999924	0	11	3.803849732	1.414409207	Concave
26.40500069	21.54000092	6.369999886	10.81499958	3.974999905	0	4	2.720754676	1.225858847	Ridged
67.69499969	44.25999832	8.225000381	29.23999977	7.349999905	79	35	3.978231313	1.529484913	Concave
22.39500046	21.52499962	6.789999962	17.99500084	3.599999905	0	3	4.998611476	1.040418158	Concave
33.03499985	32.04999924	10.47999954	26.30999947	7.074999809	89	17	3.718727941	1.030733249	Straight
49.34500122	38.69499969	7.195000172	21.06999969	6.09499979	0	21	3.45693198	1.2752294	Concave
27.17000008	14.15499973	5.425000191	9.06000042	4.519999981	0	4	2.00442488	1.91946313	Ridged
25.625	18.62999916	4.050000191	15.15999985	3.924999952	74	3	3.862420391	1.375469735	Concave
27.69000053	23.64999962	6.460000038	8.095000267	2.109999895	90	5	3.836493208	1.170824566	Straight
40.47999954	23.29999924	4.164999962	13.64500046	5.215000153	0	8	2.616490903	1.737339093	Straight
30.85499954	18.29000092	13.81999969	18.78499985	10.47500038	0	11	1.793317343	1.686987315	Ridged
46.21500015	31.14999962	9.420000076	23.25	6.25	0	15	3.72	1.483627631	Ridged
44.68000031	25.24500084	7.639999866	19.85499954	8.770000458	0	11	2.263967902	1.76985537	Ridged
28.45999908	8.270000458	2.234999895	3.674999952	1.554999948	0	1	2.3633441	3.441353991	Concave
48.24000168	32.34500122	12.29500008	18.01000023	5.570000172	0	19	3.233393119	1.491420617	Ridged
45.02999878	38.01499939	12.76000023	34.41500092	14.98499966	0	37	2.296630077	1.184532408	Ridged
34.43500137	23.95000076	7.385000229	14.81999969	9.635000229	0	6	1.538142121	1.437787068	Ridged
51.18000031	41.06499863	18.64500046	28.875	11.79500008	0	37	2.4480712	1.246316864	Straight
32.88999939	26.25499916	9.444999695	15.72999954	8.43500042	0	8	1.864848697	1.252713786	Ridged
29.90500069	15.44499969	6.650000095	7.295000076	2.539999962	0	3	2.872047317	1.936225399	Ridged
55.49000168	40.77500153	8.960000038	31.25	12.56499958	0	30	2.487067333	1.360882884	Ridged
61.30500031	54.65499878	19.11499977	23.88999939	8.329999924	0	44	2.867947132	1.121672339	Concave
63.81499863	29.10000038	4.34499979	15.25500011	6.800000191	0	13	2.243382306	2.192955251	Concave
36.14500046	22.54000092	14.30000019	8.524999619	4.945000172	0	11	1.723963463	1.603593566	Ridged
34.41999817	17.02000046	5.735000134	4.449999809	2.505000114	74	3	1.776446949	2.022326512	Concave
49.85499954	26.39500046	5.295000076	19.13999939	3.555000067	0	8	5.383965972	1.888804648	Concave
48.84999847	30.55500031	12.28499985	12.06000042	14.64500046	0	19	0.823489248	1.598756275	Ridged
35.20500183	32.22000122	5.045000076	27.72999954	16.02499962	0	14	1.730421229	1.092644336	Ridged
27.87000084	26.66500092	4.554999828	21.08499908	6.559999943	71	4	3.214176717	1.04519032	Straight
48.86000061	26.95999908	5.449999809	14.86999989	5.039999962	0	9	2.950396826	1.812314625	Ridged
30.37000084	25.67000008	6.179999828	18.61000061	3.690000057	0	5	5.043360521	1.183093134	Straight
34.31999969	30.37000084	11.03999996	10.31999969	4.650000095	0	10	2.219354727	1.13006252	Ridged
22.43000031	29.76000023	8.760000229	19.31999969	8.890000343	63	6	2.173228228	0.753696241	Convex
58.04999924	27.38999939	11.76000023	22.87999916	11.59000015	87	20	1.974115519	2.119386657	Ridged
29.73999977	22.75	6.300000191	14.05000019	5.139999866	0	5	2.733463143	1.307252737	Straight
21.59000015	36.63000107	7.789999962	40.43000031	14.51000023	37	10	2.786354216	0.589407576	Convex
26.77000046	28.29000092	11.43000031	13.43999958	15.26000023	60	10	0.880733904	0.946270753	Ridged
27.93000031	15.13000011	4.289999962	11.18999958	3.50999999	0	1	3.188034077	1.846001329	Convex
16.04000092	34.34999847	7.099999905	37.11999893	15.30000019	0	8	2.426143691	0.466957835	Ridged
16.59000015	23.40999985	3.710000038	21.86000061	5.610000134	54	1	3.896613206	0.708671519	Convex
20.20999908	25.53000069	5.420000076	13.26000023	6.090000153	0	3	2.177339885	0.791617647	Convex
39.45999908	32.93000031	6.550000191	19.93000031	4.820000172	0	9	4.134854689	1.198299384	Ridged
25.70999908	20.56999969	5.03000021	13.84000015	3.450000048	0	4	4.011594191	1.249878438	Concave
53.54999924	38.86000061	10.63000011	37.31999969	9.5	70	32	3.92842102	1.378023634	Concave
33.59999847	16.25	5.46999979	20.90999985	5.460000038	0	7	3.829670276	2.067692214	Straight
43.34000015	39.38000107	8.329999924	14.89999962	4.840000153	65	0	3.078512221	1.100558633	Concave
28.25	29.11000061	7.03000021	18.27000046	4.519999981	69	6	4.042035517	0.970456867	Straight
14.90999985	21.75	2.789999962	27.25	7.320000172	35	2	3.722677508	0.685517234	Straight
20.62999916	19.11000061	3.269999981	20.07999992	6.070000172	63	2	3.308072381	1.07953943	Straight
30.02000046	25.75	6.920000076	22.93000031	7.610000134	56	9	3.013140592	1.165825261	Ridged
26.68000031	24.20999908	9.199999809	24.60000038	9.300000191	65	6	2.645161277	1.102024012	Ridged
47.81000137	36.02999878	10.92000008	35.45000076	13.10000038	64	27	2.70610685	1.326949847	Ridged
37.18999863	12.18000031	1.940000057	7.460000038	2.460000038	35	1	3.032520294	3.053365984	Convex
29.17000008	23.53000069	6.809999943	13.68000031	7	80	5	1.954285759	1.239693975	Ridged
21.20000076	23.46999931	7	17.60000038	9.369999886	48	5	1.878335175	0.903280843	Ridged
29.18000031	27.73999977	9.550000191	29.64999962	11.57999992	80	9	2.560449035	1.051910618	Convex
51.29999924	35.24000168	4.099999905	66.81999969	7.210000038	57	24	9.267683681	1.455732032	Concave
42.20999908	32.40000153	5.349999905	13.07999992	5.210000038	38	9	2.510556588	1.302777688	Convex
54.90000153	22.35000038	10.56999969	4.679999828	1.649999976	0	13	2.836363573	2.456375866	Straight
47.31999969	34.43000031	10.27000046	15.02000046	5.639999866	83	28	2.663120712	1.374382784	Ridged
28.03000069	32.43999863	7.539999962	29.88999939	10.02999973	59	8	2.98005984	0.864056778	Convex
32.95999908	26.78000069	4.21999979	45.58000183	5.739999771	63	8	7.940767186	1.230769165	Concave
53.56999969	37.66999817	11.60000038	16.62000084	7	83	25	2.374285834	1.422086602	Ridged
30.63999939	32.09999847	8.369999886	34.63999939	9.800000191	52	11	3.534693746	0.95451716	Concave
21.37999916	25.01000023	9.25	24.04999924	12.77000046	46	7	1.883320155	0.854858015	Convex
38.16999817	49.36999893	10.71000004	40.75999832	13.27999973	50	28	3.069277044	0.773141564	Ridged
54.38000107	36.95000076	11.90999985	50.09999847	14.48999977	72	48	3.457556885	1.471718537	Convex
24.34000015	21.94000053	1.960000038	13.26000023	2.609999895	74	1	5.080460063	1.109389223	Concave
37.90999985	26.28000069	13.14999962	13.61999989	6.599999905	0	11	2.063636377	1.442541813	Convex
33.70000076	30.87000084	7.449999809	37.18000031	8.109999657	77	11	4.584463857	1.09167476	Straight
23.13999939	25.10000038	9.170000076	18.97999954	7.110000134	63	6	2.669479491	0.921912312	Convex
34.08000183	23.54000092	9.369999886	7.980000019	2.440000057	0	7	3.270491735	1.447748534	Straight
25.67000008	30.75	8.069999695	28.27000046	7.769999981	63	8	3.638352706	0.834796751	Ridged
36.27999878	24.68000031	6.940000057	10.31000042	4.570000172	0	8	2.256017512	1.47001614	Ridged
27.68000031	19.38999939	6.710000038	26.28000069	10.97999954	80	5	2.393442786	1.42754003	Convex
42.70000076	15.98999977	6.010000229	8.720000267	5.449999809	80	8	1.600000105	2.670419098	Ridged
56.08000183	27.21999931	4.550000191	20.82999992	2.630000114	76	12	7.920151718	2.060249936	Concave
40.97000122	46.79999924	19.01000023	22	6.480000019	71	28	3.395061718	0.875427391	Straight
20.14999962	28.88999939	5.510000229	16.87999916	5.360000134	74	2	3.149253496	0.697473176	Convex
45.84999847	16.69000053	6.989999771	7.099999905	1.299999952	82	4	5.46153859	2.747153806	Concave
55.31000137	52.47999954	18.67000008	29.89999962	13.27000046	60	41	2.253202606	1.05392534	Convex
21.27000046	30.95999908	6.920000076	22.86000061	5.610000134	83	3	4.074866322	0.687015539	Convex
24.43000031	26.02000046	5.449999809	14.85000038	5.110000134	59	4	2.906066534	0.938893154	Ridged
33.5	30.96999931	5.75	25.95999908	8.43999958	62	9	3.075829428	1.081691984	Convex
25.22999954	20.25	8.640000343	16.70999908	6.989999771	58	5	2.390557887	1.245925903	Ridged
31.22999954	27.71999931	8.260000229	34.34000015	2.99000001	0	9	11.48494984	1.126623388	Concave
47.20999908	25.69000053	11.30000019	11.05000019	3.450000048	79	12	3.202898561	1.837679957	Ridged
24.20000076	17.51000023	2.700000048	30.75	5.539999962	57	3	5.550541554	1.382067415	Concave
21.54999924	15.13000011	8.479999542	19.82999992	15.43999958	47	4	1.284326455	1.424322477	Ridged
25.64999962	27.04000092	9.289999962	32.5	10.22000027	45	10	3.180039055	0.948594628	Straight
22.65999985	26.28000069	9.390000343	29.67000008	13.63000011	54	6	2.176815836	0.862252635	Ridged
30.64999962	24.46999931	9.569999695	27.42000008	9.880000114	57	10	2.77530362	1.252554168	Ridged
37.34000015	27.12000084	5.429999828	12.06999969	4.300000191	48	7	2.806976547	1.376843621	Ridged
34.02999878	33.18000031	8.409999847	28.23999977	6.349999905	109	17	4.447244125	1.025617796	Straight
44.41999817	35.49000168	4.360000134	12.64999962	4.809999943	0	10	2.629937582	1.251620064	Ridged
28.04999924	18.38999939	6.599999905	18.64999962	6.050000191	0	5	3.082644468	1.525285491	Ridged
24.71999931	17.13999939	4.260000229	24.55999947	4.909999847	54	1	5.002036708	1.442240384	Straight
35.40000153	28.79000092	18.03000069	20.43000031	8.130000114	121	25	2.512915132	1.229593623	Ridged
51.54000092	39.36999893	11.52999973	12.53999996	5.960000038	0	28	2.104026826	1.309118677	Convex
24.27000046	15.52999973	2.400000095	6.75	1.970000029	0	1	3.426395889	1.56278177	Convex
32.27999878	18.01000023	10.92500019	18.28499985	8.885000229	47	6	2.057962789	1.7923375	Ridged
25.54000092	28.11499977	10.71500015	35.41999817	14.48499966	64	8	2.44528816	0.90841192	Ridged
41.10499954	32.93999863	8.164999962	42.40999985	10.23499966	0	15	4.14362494	1.247874962	Concave
24.68499947	24.68499947	24.68499947	24.68499947	24.68499947	69	31	1	1	Convex
24.68499947	24.68499947	24.68499947	24.68499947	24.68499947	0	8	1	1	Concave
21.81999969	28.36000061	6.65500021	32.18999863	11.625	67	6	2.76903214	0.769393485	Convex
27.01000023	30.34000015	6.795000076	25.62999916	4.005000114	0	6	6.399500232	0.890243906	Concave
32.38499832	18.98999977	2.579999924	4.545000076	1.784999967	0	2	2.546218577	1.70537118	Convex
21.81500053	18.03000069	7.400000095	20.92499924	8.409999847	58	3	2.488109348	1.209927881	Straight
25.07999992	29.36000061	6.170000076	34.34999847	9.420000076	69	6	3.646496623	0.854223413	Straight
42.13000107	30.32999992	16.12000084	25.61000061	13.23999977	69	26	1.93429011	1.389053781	Convex
81.22000122	55.70000076	11.48999977	49.18000031	14.94999981	84	71	3.28963217	1.458168763	Convex
52.93000031	30.97999954	10.77000046	31.48999977	7.860000134	88	25	4.006361226	1.708521662	Concave
42.65000153	51.29999924	18.82999992	49.56999969	12.43999958	70	48	3.984726798	0.831384058	Concave
33.54999924	30.38999939	7.420000076	23.45000076	8.119999886	62	8	2.887931169	1.10398157	Convex
71.80999756	44.81999969	22.18000031	18.34000015	6.320000172	0	83	2.901898679	1.602186481	Convex
51.29999924	35	10.81000042	21.79000092	11.22000027	69	26	1.942067771	1.465714264	Straight
28.30999947	22.89999962	3.650000095	15.89999962	6.28000021	83	3	2.531846989	1.236244539	Convex
25.03000069	17.90999985	5.829999924	20.72999954	18.85000038	44	4	1.099734701	1.397543322	Ridged
30.93000031	21.79000092	12.875	20.35000038	8.045000076	70	11	2.529521465	1.419458421	Convex
29.36000061	28.79500008	4.929999828	15.48499966	3.775000095	54	5	4.101986562	1.01962148	Ridged
27.60000038	27.60000038	7.289999962	19.31500053	9.869999886	77	8	1.956940299	1	Straight
42.82500076	37.27500153	5.704999924	20.80999947	5.925000191	85	14	3.512236084	1.148893333	Concave
35.38999939	25.55500031	10.08500004	29.12000084	15.55500031	65	10	1.872066876	1.384856152	Ridged
30.09000015	15.94999981	6.789999962	21.65999985	6.650000095	64	5	3.257142788	1.886520408	Convex
44.98500061	21.95499992	8.805000305	20.68499947	7.420000076	76	12	2.787735749	2.048963825	Straight
25.02000046	22.81999969	6.199999809	20.65999985	7.769999981	56	5	2.658944646	1.096406696	Convex
38.11999893	22.98999977	9.619999886	25.62999916	17.01000023	40	10	1.506760659	1.658112193	Ridged
54.09000015	34.63000107	7.829999924	25.04000092	14.27000046	53	24	1.754730211	1.56194047	Ridged
24.15999985	14.47000027	2.950000048	7.820000172	2.609999895	83	1	2.996168769	1.669661327	Convex
27.33499908	16.62999916	3.375	2.625	1.065000057	0	1	2.4647886	1.643716203	Ridged
37.31999969	32.00999832	7.585000038	7.329999924	1.330000043	88	11	5.51127796	1.165885712	Concave
76.09999847	37.75500107	11.93999958	21.02499962	8.074999809	0	55	2.603715185	2.015626972	Ridged
27.30500031	26.53499985	6.760000229	49.23500061	6.625	0	11	7.431698205	1.029018295	Concave
30.92000008	29.54999924	7.989999771	32.33000183	6.489999771	0	10	4.981510473	1.046362128	Convex
27.45000076	29.79999924	5.550000191	24.54999924	7.320000172	39	7	3.353824954	0.921140989	Convex
78.38999939	51.49000168	24.45999908	25.30999947	20.26000023	89	83	1.249259585	1.522431479	Ridged
35.97999954	22.27000046	5.920000076	14.68000031	5.269999981	60	5	2.785578816	1.615626349	Convex
71.04000092	21.95999908	5.75	9.729999542	3.700000048	81	12	2.629729572	3.234972855	Convex
61.11000061	32.58000183	6.019999981	26.70999908	6.059999943	78	21	4.407590649	1.875690521	Concave
80.83999634	50.74000168	14.57999992	25.98999977	9.100000381	77	67	2.856043811	1.593220214	Concave
22.35000038	22.37000084	11.31999969	12.28999996	8.25	82	6	1.489696965	0.999105925	Ridged
39.65999985	33.42499924	9.375	8.56000042	3.694999933	90	13	2.316644269	1.186537046	Ridged
56.84500122	47.49499893	15.96000004	34.24499893	16.79000092	0	44	2.039606733	1.19686288	Ridged
28.75	20.09000015	9.680000305	17.69000053	4.489999771	97	5	3.939866689	1.431060218	Straight
31.68000031	18.60000038	9.859999657	22.70999908	7.150000095	80	8	3.176223605	1.703225788	Ridged
21.30999947	18.32999992	6.239999771	30.34000015	12.35999966	55	5	2.454692636	1.16257499	Ridged
20.29999924	17.62999916	11.97000027	22.04000092	16.13999939	44	6	1.365551534	1.15144641	Convex
17.12999916	21.45999908	6.090000153	28.63999939	9.529999733	37	4	3.00524661	0.798229259	Ridged
34.38000107	17.82999992	4.840000153	14.85999966	3.890000105	63	4	3.820051223	1.928210949	Ridged
47.91999817	34.04999924	9.979999542	38.95000076	10.13000011	70	30	3.845014841	1.407342122	Concave
34.11000061	25.37000084	4.739999771	25.71999931	10.21000004	48	10	2.519098845	1.344501359	Convex
39.86999893	27.82999992	5.190000057	17.61000061	2.579999924	0	9	6.825581833	1.432626628	Convex
24.34000015	11.67000008	5.670000076	16.02000046	6.639999866	40	3	2.41265072	2.085689801	Convex
18.54999924	25.48999977	4.110000134	33.20999908	6.289999962	46	3	5.279809107	0.727736344	Straight
38.84999847	22.35000038	18.47999954	51.65999985	14.35000038	0	34	3.599999894	1.738254936	Ridged
28.75	24.86499977	7.28000021	21.00499916	7.119999886	95	7	2.950140379	1.156243727	Straight
37.15000153	30.26000023	7.114999771	18.28000069	5.494999886	81	7	3.326660795	1.227693366	Concave
40.58499908	35.89500046	10.31499958	26.19499969	9.68500042	68	19	2.704697837	1.130658826	Concave
33.72000122	20.21999931	6.400000095	12.48999977	5.809999943	0	7	2.149741806	1.667655904	Straight
28.42000008	20.32999992	3.609999895	14.86999989	5.389999866	73	5	2.758812664	1.397934097	Convex
22.04000092	15.09000015	3.529999971	17.38999939	4.599999905	54	1	3.780434728	1.46056996	Straight
27.61000061	29	7.190000057	25.81999969	9.06000042	60	9	2.849889458	0.952068987	Ridged
52.43999863	26.90999985	11.40999985	24.40999985	11.75	55	17	2.077446796	1.948717909	Ridged
26.14999962	25.35000038	6.349999905	22.04000092	7.130000114	90	5	3.091164175	1.031558155	Convex
36.59000015	26.28000069	6.699999809	22.02000046	8.800000191	56	11	2.502272725	1.392313516	Ridged
61.45999908	37.11999893	14.36999989	21.11000061	13.14999962	0	49	1.605323287	1.65571123	Ridged
18.47999954	38.70000076	6.679999828	48.84000015	10.53999996	58	8	4.633776123	0.477519359	Concave
24.97999954	30.67000008	7.619999886	23.95999908	8.550000191	43	6	2.802339011	0.81447667	Ridged
72.86000061	49.72000122	9.75	23.5	11.18999958	81	56	2.100089444	1.465406251	Convex
73.23999786	46.24000168	14.32999992	47.58000183	16.31999969	54	59	2.915441344	1.583909931	Convex
58.93999863	24.76000023	5.210000038	13.72999954	3.150000095	96	10	4.358729881	2.380452265	Straight
32.86000061	51.04000092	11.25	52.25	14.92000008	38	25	3.502010705	0.643808778	Straight
33.08000183	22.43000031	7.429999828	23.17000008	5.090000153	79	8	4.552062747	1.474810583	Concave
32.90000153	26.45999908	3.680000067	10.72999954	2.559999943	70	3	4.191406164	1.243386344	Convex
33.70500183	33.18999863	9.734999657	27.46999931	9.779999733	75	9	2.808793462	1.015516819	Ridged
30.26000023	35.88499832	6.045000076	22.89500046	6.065000057	0	8	3.77493821	0.843249314	Convex
36.97499847	29.625	12.73999977	36.22499847	17.68499947	67	16	2.048346031	1.248101214	Ridged
31.51000023	28.04000092	4.619999886	15.21500015	1.889999986	0	3	8.050264689	1.123751754	Straight
41.22999954	37.18500137	6.539999962	16.5	4.619999886	43	8	3.57142866	1.108780369	Convex
36.27000046	31.19000053	7.025000095	13.45499992	4.875	80	10	2.759999984	1.162872711	Straight
28.80999947	31.52000046	5.570000172	22.62999916	3.890000105	84	6	5.817480347	0.914022812	Concave
49.49000168	42.08000183	11.55000019	30.87000084	13.22000027	68	26	2.335098352	1.176093145	Ridged
29.29999924	22.12000084	7.860000134	30.87999916	6.320000172	71	7	4.886075683	1.324593044	Ridged
27.27000046	18.43000031	3.539999962	29.56999969	8.789999962	38	2	3.364050036	1.47965274	Straight
28.73999977	19.12999916	4.28000021	12.67000008	4.570000172	65	2	2.772428797	1.50235238	Ridged
37.61000061	42.50999832	6.039999962	26.76000023	8.260000229	64	12	3.239709381	0.884733053	Convex
59.11999893	35.74000168	10.65999985	20.19000053	6.829999924	0	32	2.956076245	1.654168891	Convex
29.45000076	32.02999878	5.800000191	28.60000038	8.050000191	64	8	3.552794994	0.919450574	Convex
29.29000092	23.11000061	5.800000191	10.31000042	3.599999905	76	2	2.863889081	1.267416709	Straight
23.54999924	25.29999924	6.46999979	21.40999985	3.980000019	0	3	5.379396922	0.930830037	Convex
42.40000153	21.19000053	7.989999771	10.10999966	5.199999809	0	9	1.944230775	2.000943864	Ridged
21.48999977	31.67000008	7.889999866	22.77000046	6.059999943	61	5	3.757425854	0.678560143	Convex
22.59000015	20.37000084	4.699999809	14.10000038	2.019999981	0	1	6.980198274	1.108983761	Convex
46.93999863	23.95000076	8.43999958	28.30999947	12.18000031	62	15	2.324302032	1.959916373	Ridged
39.13000107	41.38999939	9.93999958	14.38000011	4.880000114	74	21	2.946721265	0.945397479	Concave
45.59000015	26.72999954	6.079999924	18.30999947	6.340000153	77	11	2.888012465	1.705574296	Convex
42.52999878	31.13999939	8.539999962	23.85000038	9.279999733	36	18	2.570043218	1.365767489	Convex
33.65000153	20.48999977	3.720000029	15.30000019	6.369999886	58	4	2.401883903	1.642264612	Straight
49.72999954	25.40999985	5.440000057	14.65999985	7.78000021	75	10	1.884318696	1.957103496	Convex
37.13000107	21.45999908	7.309999943	22.78000069	6.889999866	85	9	3.306241093	1.730195837	Convex
31.03000069	30.28000069	9.574999809	35.63999939	19.97500038	35	18	1.784230223	1.024768824	Convex
26.42000008	20.82500076	4.960000038	10.34000015	5.235000134	71	2	1.975167122	1.268667425	Convex
40.69499969	32.03499985	12.30000019	9.390000343	3.625	0	17	2.590344922	1.270329324	Ridged
27.91500092	26.57500076	8.805000305	6.914999962	4.039999962	76	7	1.71163367	1.050423335	Ridged
36.43000031	21.13999939	6.5	14.71000004	4.110000134	0	5	3.579075319	1.72327348	Ridged
63.47999954	36.27999878	9.81000042	21.34000015	7.329999924	85	36	2.911323379	1.749724412	Convex
24.44000053	33.90000153	5.820000172	33.54999924	5.579999924	80	4	6.012544749	0.720943936	Concave
43.70000076	30.81999969	8.800000191	11.65999985	2.529999971	44	13	4.608695646	1.417910487	Straight
22.69000053	18.46999931	6.71999979	19.14999962	8.520000458	47	4	2.247652417	1.228478689	Convex
32.47000122	27	6.170000076	26.28000069	9.210000038	72	9	2.853420259	1.202592638	Convex
56.68999863	49.20000076	14.84000015	34.91999817	15.10999966	69	51	2.311052214	1.152235727	Ridged
39.02000046	38.04999924	5.53000021	20.15999985	5.460000038	86	9	3.692307639	1.025492805	Convex
35.90999985	34.54000092	4.78000021	33.54000092	6.730000019	75	9	4.983655398	1.039664125	Straight
29.69000053	20.47999954	2.680000067	6.119999886	2.450000048	56	2	2.497959088	1.44970709	Straight
24.29999924	36.52999878	8.979999542	37.16999817	7.190000057	58	9	5.169679816	0.665206681	Straight
29.20999908	22.07999992	4.519999981	32.40999985	7.489999771	55	9	4.327102916	1.32291663	Convex
31.26000023	33.11999893	6	16.27000046	5.489999771	53	7	2.963570335	0.943840617	Straight
24.84000015	15.64999962	7.050000191	17.12000084	3.980000019	0	4	4.301507728	1.587220495	Convex
26.18000031	12.38000011	6.400000095	13.39999962	5.590000153	100	3	2.397137612	2.114701137	Convex
24.02000046	18.39999962	5.329999924	14.59000015	4.190000057	44	2	3.482100227	1.305434835	Straight
45.59000015	38.34999847	13.36999989	36	20.52000046	61	39	1.754385926	1.188787535	Ridged
49.61999893	39.56999969	10.90999985	34.59000015	9.390000343	72	22	3.683705952	1.253980271	Ridged
20.45000076	18.42000008	2.700000048	24.21999931	4.300000191	70	1	5.632557729	1.110206334	Concave
21.55999947	32.04000092	7.480000019	29.87000084	8.039999962	55	6	3.715174251	0.672908828	Straight
25.70000076	12.19999981	5.420000076	12.35999966	8.770000458	0	2	1.409349945	2.106557472	Ridged
55.70000076	28.38999939	16.67000008	13.5	4.929999828	85	39	2.73833681	1.961958505	Convex
39.95999908	17.80999947	7.739999771	17.86000061	6.269999981	91	8	2.848484954	2.243683339	Straight
15.85999966	9.600000381	4.289999962	25.77000046	8.319999695	42	1	3.097355938	1.652083232	Straight
69.87999725	41.00999832	9.170000076	32.61000061	7.21999979	79	29	4.516620714	1.703974643	Concave
26.30999947	19.34000015	3.289999962	13.09000015	2.75999999	82	1	4.742753695	1.36039293	Concave
25.51000023	18.09000015	3.829999924	15.05000019	4.679999828	70	2	3.215812125	1.410171366	Straight
35.27000046	36.13999939	8.395000458	36.82500076	11.13000011	70	15	3.308625373	0.97592698	Convex
27.79999924	19.66500092	5.494999886	16.95499992	10.13000011	59	4	1.673741336	1.413679021	Convex
45.47000122	16.85000038	7.889999866	4.565000057	4.315000057	90	7	1.057937427	2.698516332	Convex
49.78499985	29.22500038	5.610000134	19.69000053	2.710000038	0	12	7.265682751	1.703507244	Concave
31.35000038	21.26000023	3.910000086	9.534999847	2.664999962	57	2	3.577861157	1.47460019	Ridged
34.83499908	15.95499992	5.019999981	22.17000008	7.239999771	63	4	3.062154804	2.183328064	Straight
38.69499969	22.07500076	11.38000011	15.57999992	5.235000134	0	9	2.976122163	1.752887808	Ridged
37.74000168	11.29500008	3.700000048	11.375	9.949999809	54	2	1.143216102	3.341301586	Ridged
53.625	29.02499962	11.58500004	22.38999939	8.045000076	83	22	2.783094988	1.847545244	Straight
51.40000153	29.56500053	4.864999771	15.13500023	3.015000105	0	11	5.019900399	1.738542216	Convex
19.52499962	17.83499908	7.224999905	21.96999931	4.824999809	86	3	4.553367913	1.094757534	Convex
45.70000076	27.45499992	9.145000458	16.26000023	6.304999828	0	10	2.578905737	1.66454201	Ridged
33.36000061	46.67499924	9.710000038	22.30999947	13.39500046	75	16	1.665546749	0.714729537	Straight
24.26499939	20.49500084	6.409999847	22.45000076	7.175000191	69	5	3.128919883	1.183947226	Convex
27.45499992	16.71500015	3.789999962	9	4.284999847	79	2	2.100350133	1.642536624	Convex
35.47000122	37.15999985	9.159999847	38.27000046	8.354999542	65	16	4.58049103	0.954521027	Concave
29.22500038	25.19499969	1.664999962	26.69499969	1.820000052	0	1	14.66758183	1.159952401	Concave
34.34000015	36.27999878	32.02999878	37.48500061	22.41500092	0	33	1.672317603	0.946527048	Ridged
32.16999817	33.65000153	8.600000381	15.89500046	15.45499992	0	15	1.028469786	0.956017733	Concave
35.79999924	24.01000023	10.30000019	23.00499916	7.860000134	0	10	2.926844627	1.491045352	Ridged
37.28499985	22.17499924	5.074999809	8.454999924	2.904999971	0	4	2.910499142	1.681398022	Ridged
42.33499908	31.40999985	12.14000034	18.79000092	10.69499969	55	22	1.756895883	1.347819143	Straight
37.83499908	29.98500061	13.5	37.65499878	8.395000458	0	18	4.485407591	1.261797509	Ridged
29.95000076	22.28000069	4.300000191	12.80000019	4.420000076	80	3	2.895927595	1.34425493	Convex
47.00999832	46.63999939	14.56999969	49.45999908	18.45999908	50	62	2.679306693	1.007933082	Straight
23.83499908	21.38500023	7.460000038	13.09000015	4.09499979	0	3	3.196581397	1.11456623	Ridged
25.20999908	27.40999985	7.764999866	15.26500034	3.859999895	0	5	3.954663408	0.919737294	Convex
30.14500046	14.76000023	4.525000095	14.93500042	5.934999943	74	2	2.516428065	2.042344173	Straight
38.54499817	16.04500008	6.800000191	8.045000076	8.229999542	0	6	0.977521327	2.402305888	Ridged
26.71500015	11.44999981	6.574999809	4.980000019	2.430000067	0	2	2.049382667	2.333187825	Convex
34.45999908	19.08499908	7.460000038	6.010000229	5.114999771	0	5	1.174975659	1.805606536	Ridged
32.18500137	35.88499832	6.989999771	30.62999916	8.289999962	52	8	3.694812943	0.896892932	Ridged
22.37999916	24.83499908	3.904999971	13.23499966	2.75	0	2	4.812727149	0.901147574	Concave
52.49499893	27.68499947	7.980000019	15.64999962	6.579999924	0	11	2.378419423	1.896153149	Ridged
52.08499908	19.25499916	8.359999657	14.13500023	6.545000076	0	9	2.159663876	2.705011756	Ridged
56.09500122	40.55500031	12.81999969	8.489999771	2.589999914	0	32	3.277992298	1.383183351	Straight
27.15500069	16.65500069	3.694999933	9.244999886	2.515000105	0	2	3.675944135	1.630441283	Concave
29.80999947	13.79500008	5.75	5.085000038	5.025000095	0	4	1.011940287	2.160927821	Ridged
56.06000137	30.07500076	6.25	16.61499977	7.664999962	0	13	2.167645121	1.864006648	Ridged
45.00500107	20.83499908	10.44999981	13.23999977	3.815000057	0	13	3.470511028	2.160067341	Concave
49.31999969	26.52000046	4.099999905	27.79999924	2.25	0	7	12.35555522	1.859728463	Concave
31.71999931	21	3.839999914	18.48999977	2.150000095	0	3	8.599999513	1.510476158	Concave
15.84000015	8.489999771	5.010000229	22.60000038	7.460000038	0	2	3.029490652	1.86572445	Convex
27.14999962	14.44999981	5.849999905	14.06000042	7.239999771	0	4	1.94198907	1.878892732	Ridged
23.15999985	26.23999977	5.389999866	17.11000061	4.150000095	72	3	4.122891619	0.882621953	Concave
32.13999939	26.65999985	9.079999924	15.84000015	3.470000029	0	8	4.564841504	1.205551372	Straight
44.54999924	26.01000023	4.739999771	23.20999908	3.359999895	0	6	6.907738037	1.712802724	Concave
34.06999969	22.07999992	6.989999771	18.14999962	7.21999979	0	9	2.513850436	1.543025354	Straight
47.20000076	40.59000015	3.960000038	12.72999954	4.980000019	84	9	2.556224797	1.162848007	Convex
45.97000122	27.70000076	5.050000191	13.63000011	4.590000153	75	7	2.969498836	1.659566786	Concave
66.68000031	31.86000061	12.39000034	19.51000023	7.570000172	0	28	2.577278704	2.092906435	Ridged
35.49000168	27.59000015	5.860000134	8.859999657	8.180000305	70	11	1.083129502	1.286335683	Ridged
35.31000137	18.03000069	2.75	7.900000095	2.440000057	86	2	3.237704881	1.958402663	Straight
35.65000153	33.45999908	4.320000172	25.85000038	5.630000114	0	10	4.59147422	1.06545136	Concave
29.05999947	18.47999954	3.24000001	44.36000061	4.269999981	68	4	10.38875897	1.572510833	Concave
41.45999908	24.65999985	5.820000172	10.90999985	7.199999809	75	9	1.515277797	1.68126518	Ridged
24.95000076	20.73999977	4.760000229	18.89999962	6.610000134	50	3	2.859303969	1.202989442	Straight
44.66999817	27.05999947	14.14999962	24.79999924	7	0	19	3.542857034	1.650776018	Concave
26.54000092	24.05999947	3.839999914	5.539999962	1.909999967	45	2	2.90052359	1.103075707	Convex
15.81999969	14.25	6.429999828	18.21999931	3.890000105	39	2	4.683804323	1.110175417	Ridged
28.69000053	25.11000061	3.839999914	20.40999985	4.440000057	36	2	4.596846754	1.142572674	Convex
21.04000092	12.57999992	3.589999914	27.25	4.010000229	81	1	6.795510834	1.672496109	Concave
28.31999969	25.88999939	3.170000076	30.45000076	5.940000057	72	4	5.126262705	1.093858646	Straight
24.02000046	23.03000069	4.409999847	26.79000092	6.46999979	62	6	4.140649427	1.042987396	Straight
19.82999992	12	4.489999771	16.88999939	12.39999962	46	2	1.362096767	1.652499993	Ridged
25.90999985	31.20999908	7.670000076	32.02999878	12.71000004	0	7	2.520062839	0.830182653	Ridged
19.47999954	16.54000092	3.980000019	8.710000038	3.400000095	52	2	2.561764645	1.177750814	Concave
54.70999908	34.61000061	5.829999924	7.130000114	2.25999999	0	13	3.154867321	1.580756952	Straight
39.81999969	19.09000015	4.690000057	23.98999977	7.28000021	0	5	3.295329544	2.08590882	Straight
16.80999947	24.17000008	4.010000229	24.53000069	4.389999866	46	2	5.587699644	0.695490253	Concave
36.58000183	42.31999969	9.840000153	42.58000183	6.28000021	60	14	6.780254842	0.864366779	Concave
43.81999969	35.04000092	8.529999733	34.18999863	15.03999996	66	22	2.273271192	1.250570735	Ridged
17.76000023	20.22999954	5.239999771	19.70999908	7.329999924	61	3	2.688949425	0.877904134	Convex
25.55999947	11.75	6.679999828	31.21999931	11.44999981	61	4	2.72663754	2.175319104	Ridged
61.43999863	30.43000031	4.96999979	14.25	11.86999989	85	16	1.200505487	2.019060072	Ridged
47.61999893	43.84999847	16.68000031	40.27000046	19.76000023	74	36	2.037955465	1.085974928	Ridged
49.29000092	32.75999832	10.10000038	17.29999924	6.690000057	0	20	2.585949042	1.50457886	Concave
33.93999863	34.72999954	12.30000019	29.89999962	10.57999992	71	20	2.826086942	0.977253069	Straight
33.06999969	40.49000168	11.77999973	9.640000343	3.390000105	0	15	2.84365783	0.816744834	Convex
37.95000076	25.72999954	4.440000057	14.07999992	14.06999969	0	8	1.000710748	1.474932042	Ridged
44.25	17.12000084	6.150000095	11.88000011	4.070000172	0	5	2.918918823	2.584696135	Straight
23.71999931	27.27000046	4.309999943	22	9.619999886	48	5	2.286902314	0.869820275	Ridged
20.76000023	22.92000008	5.400000095	14.88000011	11.44999981	NA	3	1.29956335	0.905759169	Ridged
31.57999992	25.34000015	7.539999962	22.45999908	6.889999866	56	10	3.259796737	1.246250976	Ridged
33.16999817	26.02000046	4.909999847	44.34000015	6.670000076	59	10	6.647676109	1.274788531	Concave
26.5	29.13999939	9.529999733	29.87999916	16.10000038	44	10	1.855900525	0.909402902	Ridged
32.77999878	32.72999954	15.21000004	24.64999962	9.800000191	54	22	2.515306035	1.001527627	Straight
52.22000122	32.77000046	7.860000134	30.63999939	10.61999989	73	23	2.885122383	1.593530683	Convex
33.52999878	26.89999962	5.559999943	14.93999958	6.619999886	57	5	2.256797559	1.246468374	Convex
27.13999939	27.47500038	11.66499996	31.22999954	8.774999619	49	12	3.558974461	0.987807061	Convex
35.21500015	31.82500076	9.140000343	29.34499931	10.52999973	47	15	2.786799626	1.10652001	Convex
34.70500183	41.60499954	9.899999619	39.75999832	10.19999981	54	16	3.898039124	0.834154602	Convex
32.39500046	31.5	5.974999905	10.15999985	6.260000229	0	9	1.623003112	1.028412713	Concave
33.02999878	30.87000084	7.789999962	22.52000046	7.989999771	82	7	2.818523292	1.069970777	Convex
35.81499863	19.90999985	9.265000343	7.885000229	5.074999809	0	7	1.553694685	1.798844746	Ridged
33.10499954	25.70000076	4.360000134	27.56500053	8.539999962	74	5	3.227751833	1.28813224	Ridged
26.65999985	20.71500015	1.940000057	8.840000153	2.345000029	0	2	3.769722833	1.286990087	Concave
28.07999992	19.43000031	2.494999886	12.68500042	3.275000095	0	3	3.873282459	1.445187827	Concave
38.93000031	34.88000107	7.34499979	3.910000086	3.670000076	0	9	1.065395097	1.11611236	Ridged
34.43000031	26.59000015	3.204999924	12.58500004	4.364999771	0	3	2.883161672	1.294847691	Ridged
28.96500015	13.35499954	6.960000038	11.63500023	7.09499979	0	6	1.639887325	2.168850704	Ridged
116.4899979	51.06499863	24.53499985	23.74500084	17.47500038	0	151	1.358798302	2.281210242	Ridged
27.47500038	30.18499947	7.210000038	31.13999939	9.199999809	0	5	3.384782613	0.910220337	Ridged
51.18999863	32.20999908	11.14000034	10.77999973	3.029999971	0	28	3.557755721	1.589257997	Straight
32.52999878	38.70999908	9.090000153	23.42000008	7.139999866	0	11	3.280112118	0.840351319	Convex
19.04999924	18.85000038	5.199999809	25.29000092	8.210000038	50	4	3.080389866	1.010610019	Convex
26.36000061	19.92000008	3.99000001	5.909999847	3.220000029	69	2	1.835403663	1.323293198	Straight
35.06999969	32.65999985	15.42000008	20.23999977	7.599999905	77	16	2.663157898	1.073790565	Ridged
47.52999878	17.37000084	4.150000095	6.300000191	2.069999933	44	3	3.043478452	2.736326798	Straight
33.15000153	28.27000046	6.409999847	31.13999939	14.01000023	0	11	2.222697993	1.172621188	Convex
52.34999847	38.93000031	11.21000004	34.65999985	9.56000042	72	24	3.625522838	1.344721245	Ridged
53.52000046	31.56999969	7.71999979	17.22999954	12.21000004	48	16	1.411138369	1.695280361	Ridged
25.87000084	22.70000076	7.409999847	18.69000053	6.739999771	64	5	2.772997205	1.139647576	Straight
31	15.77000046	8.979999542	14.85999966	6.630000114	NA	0	2.24132721	1.965757711	Ridged
29.98999977	26.95999908	8.770000458	33.13999939	10.77999973	54	9	3.074211523	1.112388753	Ridged
26.23999977	20.29000092	3.819999933	2.539999962	1.279999971	0	1	1.984375015	1.293247835	Straight
34.79999924	32.33000183	10.42000008	16.23999977	7.28000021	74	22	2.230769135	1.076399544	Ridged
31.12999916	46.79000092	11.57999992	46.72000122	16.78000069	0	23	2.784266943	0.66531307	Ridged
35.50999832	17.07999992	4.150000095	13.27999973	4.659999847	94	3	2.849785443	2.079039724	Convex
49.06000137	31.37000084	6.539999962	15.43000031	5.840000153	80	13	2.642123272	1.56391457	Straight
35.84999847	24.27000046	5.340000153	16.64999962	4.699999809	98	6	3.542553255	1.477132171	Convex
22.51000023	12.81999969	2.24000001	16.5	2.369999886	61	1	6.962025651	1.755850294	Concave
38.36000061	26.59000015	4.650000095	20.95000076	7.480000019	71	8	2.800802234	1.442647627	Concave
52.31999969	33.84999847	9.449999809	29.98999977	11.34000015	63	24	2.644620756	1.545642601	Convex
32.22000122	18.79999924	4.730000019	12.18000031	4.96999979	70	2	2.450704391	1.713829921	Convex
39.59999847	29.56999969	4.730000019	30.27000046	9.979999542	63	10	3.033066318	1.339195092	Convex
28.45000076	17.28000069	2.619999886	8.649999619	3.25	0	1	2.661538344	1.646412015	Convex
49.84999847	34.18000031	7.210000038	14.10999966	4.909999847	67	16	2.873727108	1.458455179	Convex
66.69000244	43.22000122	10.65999985	20.52000046	5.900000095	80	32	3.477966124	1.543035645	Convex
33.06000137	24.37000084	6.639999866	17.43000031	5.03000021	76	6	3.465208664	1.356585976	Convex
29.25	18.12000084	5.869999886	22.87000084	5.519999981	82	3	4.143116108	1.614238336	Straight
47.31999969	47.33000183	13.31999969	14.14000034	4.880000114	90	39	2.897540986	0.999788672	Straight
27.26000023	29.46999931	7.369999886	25.63999939	11.14000034	56	12	2.301615674	0.925008513	Concave
74.29000092	43.18999863	8.18999958	17.79000092	8.109999657	78	32	2.193588369	1.720074167	Convex
50.84000015	22.53000069	4.989999771	11.14000034	5.440000057	75	6	2.047794159	2.256546764	Convex
59.29999924	44.60499954	13.85999966	35.38000107	12.15999985	0	52	2.909539598	1.329447368	Convex
29.40500069	22.48500061	2.950000048	14.42500019	1.710000038	0	2	8.435672438	1.307760725	Concave
39.00500107	35.33499908	3.720000029	33.57500076	9.840000153	59	9	3.41209352	1.103863084	Straight
36.75999832	26.88999939	9.444999695	20.65999985	8.324999809	0	12	2.481681721	1.367050917	Convex
33.74499893	18.04999924	8.604999542	12.44999981	3.400000095	90	5	3.661764548	1.869529105	Straight
29.79000092	20.33499908	10.94999981	6.204999924	1.735000014	0	6	3.576368803	1.464962	Concave
38	34.16999817	7.340000153	22.97999954	5.949999809	0	11	3.862184921	1.112086685	Concave
23.18000031	23.18000031	7.159999847	22.04000092	9.524999619	53	5	2.31391095	1	Ridged
22.07999992	26.53000069	2.710000038	14.64000034	2.720000029	84	2	5.382353009	0.832265335	Straight
34.63999939	24.06999969	4.420000076	28.18000031	3.950000048	86	6	7.134177207	1.439135847	Concave
26.23999977	25.51000023	6.630000114	22.72500038	3.875	0	4	5.864516227	1.028616211	Straight
33.11000061	16.53000069	5.215000153	6.235000134	4.454999924	0	4	1.39955112	2.003024757	Ridged
34.04999924	21.34499931	10.02499962	14.73999977	8	83	11	1.842499971	1.595221379	Ridged
34.68000031	33.34500122	7.489999771	23.07999992	7.840000153	70	12	2.943877483	1.040035959	Concave
41.34999847	30.95499992	6.574999809	34.95000076	8.604999542	84	12	4.061592402	1.335810001	Convex
52.59500122	39.30500031	8.31000042	24	5.795000076	90	16	4.14150124	1.338124941	Straight
32.43500137	13.56000042	4.565000057	8.920000076	1.679999948	0	2	5.309524019	2.391961679	Straight
20.45499992	29.43000031	8.609999657	21.70000076	13.41499996	48	7	1.617592309	0.695039066	Concave
23.45499992	19.56500053	4.599999905	11.47000027	5.590000153	80	2	2.051878346	1.198824395	Convex
45.61000061	17.80500031	5.065000057	9.734999657	5.039999962	67	3	1.931547566	2.561639978	Ridged
25.27000046	15.89500046	4.125	8.539999962	1.735000014	0	2	4.92219014	1.589808099	Concave
52.09000015	36.95999908	6.454999924	14.77000046	5.184999943	0	13	2.848601856	1.409361511	Ridged
41.97999954	23.44000053	6.159999847	18.64999962	6.989999771	73	7	2.668097315	1.790955571	Straight
33.29000092	28.63999939	5.179999828	8.039999962	2.859999895	0	6	2.811188901	1.162360392	Concave
22.78000069	21.28000069	4.03000021	4.420000076	1.480000019	0	2	2.986486499	1.07048872	Concave
27.62999916	22.11000061	6.050000191	10.94999981	2.910000086	0	4	3.762886421	1.249660715	Straight
30.26000023	43.47000122	5.130000114	19.71999931	6.920000076	75	9	2.849710852	0.696112247	Straight
26.38999939	23.26000023	6.019999981	18.45000076	4.659999847	70	4	3.959227761	1.134565741	Straight
27.70999908	24.89999962	9.090000153	19.53000069	6.590000153	94	9	2.96358122	1.112851386	Straight
53.88000107	24.13999939	6.110000134	13.42000008	4.449999809	87	10	3.015730484	2.231980217	Convex
72.80000305	29.79999924	9.270000458	31	10.43000031	85	37	2.972195501	2.442953185	Convex
38.36000061	38.22000122	10.27999973	26.89999962	8.470000267	69	18	3.175914849	1.003662988	Convex
27.94000053	23.47999954	6.429999828	18.19000053	7.630000114	0	6	2.384010519	1.189948939	Ridged
70.64	45.13	10.18	22.66	8.44	71	37	2.684834123	1.565255927	Convex
29.4	29.03	7.56	32.99	13.97	NA	12	2.361488905	1.012745436	Convex
25.49	22.78	5.85	29.02	9.14	38	4	3.175054705	1.118964004	Straight
51.33499908	47.58000183	8.625	40.55500031	5.21999979	0	25	7.76915746	1.078919653	Convex
28.04999924	15.85999966	4.125	11.15999985	4.559999943	61	3	2.447368419	1.768600242	Ridged
43.58000183	37.47000122	7.434999943	21.32999992	6.610000134	63	14	3.226928818	1.163063795	Convex
39.88999939	31.73500061	8.255000114	19.875	6.519999981	80	13	3.048312892	1.256971754	Convex
42.57500076	36.06499863	6.960000038	21.25499916	4.150000095	100	15	5.121686427	1.180507483	Convex
36.18000031	23.65999985	5.244999886	28.73999977	5.715000153	80	7	5.028871216	1.529163167	Straight
21.65999985	24.46999931	5.539999962	21.57999992	4.789999962	70	5	4.505219226	0.885165528	Ridged
32.68999863	24.03000069	8.920000076	13.18999958	6.730000019	60	7	1.959881061	1.360382759	Ridged
21.45000076	30.19000053	7.739999771	21.28000069	8.569999695	0	5	2.483080682	0.710500178	Convex
25.35000038	16.17000008	3.269999981	10.31000042	3.150000095	0	2	3.273015908	1.567718012	Convex
26.53000069	25.27000046	7.909999847	10.71000004	5.650000095	0	4	1.895575196	1.049861504	Ridged
69.47000122	30.10000038	9.619999886	10.63000011	6.449999809	81	31	1.648062081	2.307973433	Straight
39.08000183	14	6.190000057	18.53000069	4.480000019	0	5	4.136160851	2.791428702	Concave
41.52999878	32.09999847	9.590000153	22.87999916	8.359999657	76	19	2.736842117	1.293769494	Concave
48.47999954	26.39999962	5.809999943	15.85999966	8.550000191	0	0	1.854970679	1.836363645	Ridged
47.16999817	33.72999954	7.730000019	30.05999947	10.46000004	0	19	2.87380491	1.398458311	Convex
24.90999985	25.04000092	6.559999943	20.11000061	9.229999542	55	5	2.178765071	0.994808264	Convex
37.08000183	22.40999985	5.989999771	15.09000015	5.889999866	0	6	2.561969523	1.654618567	Straight
29.63999939	19.31999969	4.03000021	16.72999954	4.639999866	0	2	3.605603453	1.534161484	Straight
41.15999985	20.96999931	6.099999905	16.14999962	6.639999866	0	10	2.432228908	1.962804063	Convex
32.77999878	22.46999931	5.179999828	16.68000031	6	59	5	2.780000052	1.458833991	Convex
49.29999924	37.72000122	16.59000015	14.06999969	12.31999969	0	42	1.142045458	1.306998877	Ridged
28.64999962	26.63999939	9.229999542	14.48999977	5.760000229	0	6	2.51562486	1.075450461	Ridged
36.90999985	21.88999939	11.03999996	11.15999985	4.099999905	0	9	2.721951246	1.686158103	Convex
56.20000076	41.36000061	9.43999958	21.70000076	6.46999979	79	31	3.353941494	1.358800772	Concave
32.65999985	23.98999977	10.43000031	18.10000038	4.71999979	75	11	3.834746014	1.36140059	Convex
29.36000061	34.27999878	8.359999657	32.02000046	8.520000458	70	9	3.758215814	0.856476128	Ridged
58.25999832	24.62000084	6.480000019	10.85999966	4.239999771	88	15	2.561320813	2.366368657	Convex
33.08000183	27.90999985	5.320000172	15.23999977	6.380000114	83	7	2.388714655	1.185238338	Convex
40.06	38.51	7.08	21	10	60	19	2.1	1.040249286	Ridged
44.81	26.32	10.69	17	6	87	12	2.833333333	1.702507599	Convex
47.67	31.19	12.32	26	11	67	22	2.363636364	1.528374479	Convex
24.26	20.56	6.32	20	8	50	5	2.5	1.179961089	Ridged
72.42	40.49	12.2	36	13	72	47	2.769230769	1.788589775	Ridged
30.08	29.56	6.07	13	4	70	6	3.25	1.01759134	Convex
28.76	18.52	3.54	10	2	77	2	5	1.552915767	Concave
47.06999969	23.60000038	5.489999771	13.21000004	4.739999771	90	7	2.786919974	1.99449148	Convex
48.31000137	25.77000046	12.55000019	10.85000038	4.949999809	0	29	2.191919353	1.874660478	Convex
31.07999992	29.19000053	3.390000105	31.29999924	8.970000267	83	4	3.489408953	1.064748179	Convex
25.45000076	21.29999924	6.880000114	9.800000191	6.900000095	0	3	1.420289863	1.194835759	Convex
32.95000076	26.14999962	3.99000001	13.92000008	6.78000021	0	4	2.053097293	1.260038288	Convex
50.45999908	33.40000153	7.769999981	11.72000027	3.849999905	85	15	3.044155989	1.510778346	Convex
42.63999939	35.29000092	8.289999962	20.51000023	6.679999828	64	14	3.070359395	1.20827425	Convex
56.16999817	42.22999954	8.460000038	24.20999908	6.150000095	0	28	3.936585155	1.330097059	Straight
30.21999931	26.45000076	5.760000229	28.95999908	4.860000134	65	9	5.958847383	1.142533022	Concave
62.61999893	43.31999969	10.09000015	32.13000107	8.199999809	88	43	3.918292905	1.445521685	Convex
48.47000122	20.93000031	4.829999924	25.17000008	4.639999866	65	12	5.424569139	2.315814644	Concave
51.97000122	44.36999893	6.369999886	11.69999981	3.130000114	104	23	3.738018972	1.171286961	Straight
34.81999969	31.52000046	10.60999966	15.93000031	6.480000019	71	12	2.458333374	1.104695406	Convex
63.79000092	34.70000076	8.06000042	20.72999954	7.980000019	77	26	2.597744297	1.838328517	Convex
26.22500038	21.89999962	9.149999619	27.06500053	7.079999924	91	6	3.822740229	1.197488623	Convex
24.81999969	24.17499924	4.445000172	11.66499996	3.545000076	0	3	3.290549989	1.026680474	Concave
23.375	22.91500092	8.244999886	25.70499992	10.84500027	69	4	2.370216623	1.020074146	Ridged
32.88999939	14.98999977	3.160000086	8.465000153	4.445000172	71	2	1.904386912	2.194129413	Ridged
25.20000076	16.31500053	2.660000086	8.170000076	3.900000095	75	2	2.094871763	1.544590864	Convex
27.73999977	27.07999992	11.68999958	15.78999996	4.420000076	0	8	3.57239812	1.024372225	Convex
45.375	24.64500046	7.110000134	29.74500084	7.349999905	66	13	4.046938942	1.841144214	Concave
25.07999992	15.35000038	9.295000076	12.31000042	5.019999981	0	4	2.452191328	1.633876176	Ridged
62.53499985	59.26499939	13.92000008	19.56500053	14.67000008	79	54	1.333674194	1.055175913	Convex
54.64500046	46.06499863	9.739999771	18.79000092	6.170000076	0	31	3.045380987	1.186258593	Concave
52.54499817	30.42499924	7.644999981	13.96000004	5.179999828	0	11	2.694980792	1.727033672	Ridged
44.95999908	22.73999977	6.019999981	10.07499981	7.360000134	0	11	1.368885819	1.977132785	Ridged
19.07500076	22.89999962	8.699999809	30.62999916	12.89000034	48	6	2.376260539	0.832969479	Convex
22.64999962	22.45499992	4.005000114	14.65499973	5.835000038	0	3	2.511568061	1.008684021	Convex
31.53000069	9.710000038	4.014999866	8.215000153	1.715000033	0	1	4.790087461	3.247167927	Concave
59.15000153	45.61000061	7.03000021	11.81999969	4.114999771	0	21	2.872418068	1.296864739	Concave
31.71999931	14.51500034	3.875	8.614999771	4.744999886	50	1	1.815595359	2.185325427	Ridged
25.30500031	25.12000084	4.139999866	13.72000027	3.690000057	0	3	3.718157197	1.007364628	Straight
25.07999992	22.95499992	4.880000114	4.920000076	1.850000024	0	4	2.659459466	1.092572425	Straight
39.17499924	35.72499847	11.28999996	16.87000084	6.900000095	0	13	2.444927624	1.096571054	Convex
33.44499969	16.35000038	9.475000381	13.51500034	10.27000046	57	6	1.315968815	2.045565683	Convex
34.76499939	22.01000023	5.105000019	11.97999954	6.925000191	61	4	1.729963785	1.57950927	Ridged
56.79000092	38.20000076	11.02999973	34.95999908	7.690000057	0	22	4.546163696	1.486649209	Straight
31.97999954	32.20999908	7.940000057	27.46999931	8.725000381	67	9	3.148423852	0.992859375	Concave
38.16999817	35.79000092	6.699999809	15.13000011	2.099999905	0	11	7.204762283	1.066498944	Concave
48.38999939	29.10000038	5.789999962	20.89999962	4.869999886	0	13	4.291581131	1.662886555	Straight
42.15000153	29.5	4.539999962	12.81999969	2.089999914	0	5	6.133971396	1.428813611	Concave
34.88999939	15.22999954	4.639999866	6.570000172	2.660000086	0	2	2.469924797	2.290873306	Convex
16.39999962	15.26000023	4.010000229	20.14999962	3.380000114	0	1	5.961538148	1.07470507	Concave
39.54999924	18.26000023	2.299999952	13.67000008	5.239999771	0	3	2.608778755	2.165936404	Convex
30.56999969	17.68000031	3.25999999	14.48999977	2.079999924	0	1	6.966346298	1.72907235	Concave
39.81000137	23.94000053	6.889999866	15.18999958	3.289999962	68	8	4.617021202	1.662907289	Straight
26.86000061	26.18000031	5.619999886	15.89000034	6.960000038	75	4	2.283046013	1.025974037	Straight
28.97999954	16.45000076	5.670000076	9.010000229	4.840000153	79	2	1.861570236	1.761702018	Convex
42.77999878	44.25999832	12.67000008	33.36999893	5.659999847	0	25	5.895759688	0.966561238	Straight
19.38999939	28.57999992	8.199999809	15.31999969	7.409999847	60	6	2.067476384	0.678446447	Convex
34.43000031	39.63999939	9.270000458	34.20000076	12.39000034	52	23	2.760290542	0.868567125	Straight
45.81000137	28.10000038	3.329999924	11.86999989	2.920000076	0	5	4.06506835	1.630249137	Straight
20.53000069	29.84000015	5.050000191	17.29000092	4.389999866	0	3	3.938496913	0.688002701	Concave
37.61000061	15.52000046	5.869999886	13.40999985	3.069999933	0	3	4.368078222	2.42332471	Convex
34.09999847	24.06999969	7.670000076	9.729999542	4.110000134	0	5	2.367396405	1.416701243	Ridged
32.61999893	14.28999996	2.470000029	8.659999847	3.549999952	0	1	2.43943661	2.282715117	Ridged
23.09000015	19.18000031	6.789999962	25.71999931	10.60000038	50	4	2.426414942	1.203858174	Convex
31.43000031	23.79999924	6.489999771	11.06999969	6.5	72	6	1.703076875	1.32058829	Ridged
36.43000031	21.79999924	8.199999809	14.44999981	9.869999886	68	10	1.464032419	1.67110099	Convex
27.43000031	35.56000137	7.78000021	21.61000061	9.399999619	69	9	2.298936328	0.771372307	Convex
21.84000015	16.07999992	4.389999866	11.23999977	4.630000114	67	2	2.427645679	1.358208971	Ridged
46.29999924	23.77000046	6.070000172	21.25	4.800000191	77	10	4.427083157	1.947833334	Concave
39.75999832	24.65999985	10.64000034	19.85000038	5.739999771	0	14	3.458188357	1.612327598	Convex
51.68000031	37.79999924	10.31999969	20.71999931	9.840000153	76	24	2.105690954	1.367195803	Ridged
46.47999954	16.71999931	3.660000086	11.34000015	5.920000076	0	3	1.915540541	2.779904393	Ridged
25.54000092	20.42000008	3.029999971	16.70999908	5.71999979	67	1	2.921328618	1.250734614	Convex
29.15999985	19.86000061	5.210000038	20.72999954	7.920000076	87	3	2.617424159	1.468277893	Convex
49.63999939	39.22000122	9.140000343	19.60000038	7.21999979	0	20	2.714681572	1.26568072	Straight
27.48999977	12.98999977	4.599999905	9.869999886	5.159999847	70	1	1.912790732	2.116243284	Ridged
59.02000046	34.22000122	8.029999733	14.65999985	9.350000381	80	16	1.567914359	1.724722337	Convex
42.11000061	25.01000023	3.400000095	36.04000092	5.519999981	84	6	6.528985696	1.683726518	Concave
51.54000092	43.88999939	4.920000076	14.75	4.010000229	81	13	3.678304029	1.174299422	Straight
40.02999878	26.71999931	3.609999895	7.03000021	2.5	36	4	2.812000084	1.498128736	Straight
41.79999924	38.86999893	4.070000172	7.519999981	2.690000057	0	9	2.795538967	1.07537948	Straight
58.25	67.83000183	7.860000134	45.34999847	7.980000019	90	48	5.682957188	0.858764535	Concave
30.84000015	26.04000092	7.440000057	35.13000107	10.73999977	100	8	3.27094989	1.184331761	Ridged
103.5999985	59.59000015	6.809999943	28.97999954	9.25	84	56	3.132972923	1.738546706	Convex
48.88000107	38.86999893	10.23999977	15.06000042	8.670000076	89	43	1.737024255	1.257525146	Ridged
32.04999924	35.56999969	10.63000011	28.79999924	5.5	86	14	5.236363498	0.901040189	Convex
52.34999847	33.86000061	10.72000027	27.86000061	11.23999977	0	28	2.478647792	1.546071988	Convex
22.45999908	24.98999977	5.429999828	26.54999924	7.46999979	61	2	3.554216866	0.898759475	Ridged
43.86000061	48.34000015	5.650000095	28.57999992	6.690000057	68	10	4.272047784	0.907323138	Concave
28.55999947	28.40999985	9.760000229	31.39999962	8.229999542	64	11	3.815310008	1.005279818	Straight
47.61000061	29.23999977	8.510000229	16.87000084	6.929999828	78	9	2.434343616	1.628249008	Ridged
58.86000061	31.86000061	8.979999542	32.16999817	5.889999866	79	24	5.461799474	1.847457611	Concave
55.08000183	31.06999969	6.079999924	7.099999905	4.159999847	89	9	1.706730809	1.772771238	Ridged
51.63999939	24.64999962	9.890000343	13.97999954	7.090000153	96	13	1.971791148	2.094929014	Ridged
28.10000038	29.52000046	8.619999886	25.12999916	6.159999847	66	7	4.07954542	0.951897017	Ridged
26.44000053	28.57999992	6.869999886	22.35000038	4.869999886	90	4	4.589322567	0.925122484	Concave
21.12999916	22.10000038	5.730000019	24.70000076	7.429999828	44	4	3.324360879	0.956108543	Convex
41.20999908	25.11000061	8.340000153	16.34000015	12.93000031	53	10	1.263727746	1.641178737	Ridged
56.43000031	31.40999985	7.389999866	17	7.480000019	74	19	2.272727267	1.796561623	Convex
45.04999924	37.75999832	8	16.95999908	6.340000153	0	13	2.675078655	1.193061474	Convex
25.59000015	17.46999931	4.599999905	22.02000046	6.670000076	47	2	3.301349357	1.464796861	Concave
47.27999878	32.36000061	3.599999905	20.70999908	5.340000153	87	8	3.87827687	1.461062976	Convex
41.58000183	27.57999992	3.180000067	11.94999981	6.039999962	70	6	1.978476802	1.507614284	Ridged
50.75999832	45.45000076	8.649999619	32.79000092	10.46000004	70	28	3.134799311	1.116831628	Convex
27.32999992	29.48999977	6.889999866	26.38999939	6.170000076	66	6	4.277147336	0.926754837	Straight
44.5	33.81999969	14.06999969	28.82999992	10.31999969	0	31	2.793604727	1.315789486	Convex
42.61000061	36	10.77999973	21.79000092	5.75	77	16	3.789565377	1.183611128	Convex
60.45999908	40.70999908	10.88000011	24.52000046	10.10000038	74	41	2.427722726	1.485138798	Convex
38.31000137	29.59000015	11.81999969	34.50999832	14.31999969	49	17	2.409916136	1.294694193	Ridged
66.18000031	34.93999863	10.94999981	22.35000038	8.510000229	0	38	2.626321948	1.894104262	Ridged
45.58000183	24.94000053	5.539999962	20.05999947	6.519999981	0	10	3.076687044	1.827586241	Straight
47.59000015	24.82999992	5.690000057	11.28999996	3.700000048	0	10	3.051351301	1.916633117	Straight
29.79999924	16.57999992	4.679999828	20.69000053	4.849999905	75	2	4.265979574	1.797346163	Straight
50.45999908	27.05999947	5.320000172	21.19000053	7.980000019	0	10	2.655388531	1.864745014	Convex
45.04000092	35.91999817	7.980000019	22.20000076	6.010000229	85	15	3.69384358	1.25389764	Straight
33.79999924	32.24000168	6.389999866	25.22999954	8	68	8	3.153749943	1.048387019	Convex
23.70000076	25.27000046	4.340000153	19.93000031	4.28000021	60	4	4.6565419	0.937871006	Concave
35.43500137	35.43500137	35.43500137	35.43500137	35.43500137	0	2	1	1	Concave
51.54000092	36.81000137	5.170000076	16.34000015	3.095000029	0	10	5.279483036	1.400162972	Concave
35.40999985	26.04999924	7.869999886	11.84500027	3.894999981	85	8	3.04107839	1.359309055	Concave
48.52000046	32.84999847	6.215000153	6.965000153	1.784999967	0	15	3.901960942	1.477016826	Concave
48.40000153	42.5	10.84000015	40.10499954	10.625	0	34	3.774588192	1.138823565	Concave
40.84999847	29.375	10.74499989	23.64500046	9.215000153	0	20	2.565925129	1.390638246	Concave
31.33499908	19.03000069	4.144999981	21.41500092	6.715000153	0	3	3.18912888	1.646610507	Ridged
29.93499947	16.50499916	3.819999933	13.26000023	2.99000001	0	2	4.434782671	1.813692881	Concave
36.25500107	25.74500084	6.670000076	16.43499947	6.639999866	0	7	2.475150573	1.408234604	Concave
35.65499878	21.16500092	4.715000153	27.42000008	7.565000057	70	7	3.624586897	1.684620705	Straight
37.22000122	30.32999992	9.255000114	24.97999954	5.925000191	80	14	4.216033542	1.227167864	Concave
38.25500107	21.37000084	4.380000114	12.61499977	3.984999895	0	6	3.165621105	1.790126325	Straight
42.43999863	26.29999924	5.985000134	25.11499977	8.635000229	0	7	2.908511767	1.613688207	Ridged
25.05999947	25.47500038	5.684999943	27.63500023	5.5	0	5	5.024545496	0.983709484	Concave
39.52999878	42.50999832	10.68000031	34.77500153	12	76	20	2.897916794	0.929898855	Ridged
91.92500305	46.88499832	12.44999981	20.31999969	5.039999962	0	64	4.031746001	1.96064853	Convex
26.40999985	19.57999992	5.360000134	22.58499908	6.264999866	NA	4	3.604948055	1.34882533	Ridged
25.27499962	18.97500038	3.880000114	16.93499947	3.565000057	0	3	4.750350407	1.332015764	Concave
28.46999931	17.37999916	2.234999895	11.30000019	2.625	0	2	4.304761977	1.638089798	Straight
48.34000015	25.53000069	14.18999958	19.71999931	7.650000095	73	27	2.577777656	1.893458631	Ridged
26.56999969	23.90999985	6.03000021	6.139999866	3.839999914	0	5	1.598958334	1.111250517	Ridged
55.43000031	41.34000015	7.78000021	27.90999985	10.98999977	0	25	2.539581477	1.340832126	Convex
26.98999977	15.02999973	3.819999933	12.59000015	3.059999943	0	2	4.114379211	1.795741867	Ridged
49.75	29.93000031	7.159999847	17.93000031	6.449999809	72	11	2.779845092	1.66221181	Straight
32.31000137	26.36000061	7.78000021	15.14999962	4.059999943	0	7	3.731527052	1.225720813	Ridged
29.82999992	17.65999985	5.820000172	11.34000015	4.329999924	0	4	2.618937725	1.689127983	Straight
31.89999962	21.79999924	4.320000172	7.960000038	4.059999943	75	4	1.96059117	1.463302786	Straight
35.45000076	26.32999992	13.01000023	14.89000034	13.96000004	0	16	1.066618932	1.346372992	Ridged
32.90000153	23.10000038	6.210000038	16.75	6.420000076	69	4	2.609034237	1.424242467	Ridged
37.81000137	20.42000008	4.539999962	18.30999947	5.880000114	0	3	3.113945428	1.851616123	Convex
30.94000053	18.62000084	5.679999828	12.11999989	3.809999943	0	4	3.181102381	1.661654089	Straight
25.11000061	31.47999954	4.019999981	24.88999939	4.900000095	73	5	5.079591614	0.797649332	Concave
43.40000153	30.88999939	5.739999771	9.68999958	4.739999771	86	8	2.044303808	1.404985509	Convex
26.70000076	21.56999969	5.75	18.22999954	6.519999981	70	3	2.796012208	1.237830373	Convex
36.52500153	19.125	4.15500021	6.900000095	3.835000038	0	5	1.799217738	1.909804002	Ridged
25.89999962	32.27500153	6.59499979	12.72999954	2.355000019	0	5	5.405519931	0.802478649	Straight
34.27500153	23.96500015	5.125	15.77499962	6.300000191	0	6	2.503968118	1.430210779	Convex
35.43500137	35.43500137	35.43500137	35.43500137	35.43500137	70	9	1	1	Convex
41.78499985	31.77499962	5.809999943	20.61499977	8.140000343	0	13	2.532555148	1.315027548	Concave
35.43500137	35.43500137	35.43500137	35.43500137	35.43500137	0	1	1	1	Convex
49.81999969	28.24500084	12.52000046	15.55500031	6.125	0	21	2.539591887	1.763851946	Straight
30.69499969	35.82500076	10.38500023	12.18999958	9.164999962	69	12	1.330059971	0.856803881	Ridged
45.79499817	22.29000092	6.329999924	11.34000015	4.324999809	83	6	2.621965468	2.054508581	Ridged
33.26499939	26.45000076	11.28999996	17.14999962	8.609999657	0	13	1.991869954	1.257655895	Convex
33.27500153	24.27000046	6.050000191	9.770000458	7.034999847	0	5	1.388770529	1.371034236	Ridged
32.72499847	27.59499931	5.989999771	16.02000046	3.535000086	0	5	4.531824631	1.185903218	Straight
42.06999969	27.39999962	7.175000191	15.75	5.855000019	NA	10	2.690008531	1.53540147	Concave
35.02500153	22.10499954	4.929999828	19.04000092	4.460000038	0	4	4.269058466	1.584483251	Concave
38.56999969	16.40999985	6.804999828	15.43999958	6.260000229	0	5	2.466453517	2.350396103	Ridged
35.25999832	23.38500023	6.90500021	18.51000023	6.190000057	0	5	2.990306956	1.507804061	Ridged
28.25499916	17.46999931	6.474999905	11.06999969	3.589999914	0	5	3.083565447	1.617344034	Ridged
20.24500084	25.17499924	11.68000031	26.78499985	12.42500019	0	5	2.155734361	0.804170862	Convex
60.18000031	31.92000008	12.88000011	31.11000061	15.81000042	61	33	1.967741922	1.885338351	Convex
33.11999893	21.72999954	7.599999905	12.57999992	5.960000038	0	5	2.110738228	1.52416013	Convex
42.27999878	19.42000008	3.99000001	11.98999977	3.930000067	0	8	3.050890475	2.1771369	Ridged
33.77000046	27.20999908	6.860000134	31.17000008	10.19999981	0	9	3.055882418	1.241087894	Convex
27.51000023	17.61000061	3.920000076	15.97999954	3.25	67	2	4.916922935	1.562180538	Concave
31.93000031	24.68000031	5.139999866	37.15000153	5.130000114	84	7	7.241715537	1.293760126	Concave
58.81999969	36.88999939	6.760000229	21.04999924	6.420000076	78	26	3.278816042	1.594470064	Convex
37.31000137	20.92000008	6.309999943	17.95000076	7.579999924	94	6	2.368074003	1.783460862	Ridged
30.72999954	19.62999916	5.099999905	19.26000023	5.989999771	106	4	3.215359093	1.565461073	Ridged
54.43000031	34.54999924	8.239999771	40.77000046	10.27000046	81	24	3.969814862	1.575398018	Ridged
40.29000092	20	12.34000015	24.93000031	11.85999966	66	11	2.102023695	2.014500046	Ridged
44.36999893	24.05999947	7.619999886	23.38999939	7.260000229	79	13	3.2217629	1.844139647	Ridged
45.15999985	32.04999924	8.260000229	21.89999962	8.079999924	88	17	2.710396018	1.409048391	Ridged
18.96999931	18.77000046	8.470000267	21.71999931	10.56000042	39	4	2.056818035	1.010655239	Ridged
61.74000168	34.59000015	5.840000153	20.45000076	6.510000229	90	15	3.141321051	1.784908974	Convex
40.70999908	31.45000076	5.190000057	21.52000046	4.949999809	90	9	4.347475008	1.294435552	Straight
32.49000168	20.09000015	8.100000381	14.01000023	6.269999981	0	5	2.234449804	1.61722257	Ridged
39.22000122	33.40000153	11.56999969	16.90999985	5.440000057	78	19	3.108455822	1.17425148	Straight
19.45999908	17.25	6.46999979	22.86000061	9.069999695	50	4	2.520397065	1.128115889	Convex
20.5	19.11000061	2.890000105	19.82999992	3.269999981	0	2	6.064220194	1.072736753	Straight
27.54999924	25.15999985	5.550000191	18.35000038	3.460000038	0	4	5.30346826	1.094992027	Straight
27.77000046	13.89000034	5.769999981	11.93999958	4.159999847	72	4	2.870192312	1.999280042	Straight
46	39.68999863	9.949999809	34.61999893	10.72999954	87	20	3.226467886	1.158982151	Ridged
28.67000008	28.71999931	11.32999992	17.77000046	6.949999809	0	7	2.556834669	0.99825908	Straight
27.38999939	25.89999962	4.699999809	20.57999992	3.180000067	0	5	6.471697952	1.057528949	Straight
43.81000137	53.22000122	10.02000046	48.56000137	13.03999996	0	26	3.723926497	0.823186779	Convex
41.15000153	30.75	5.599999905	21.44000053	6.550000191	91	9	3.273282428	1.338211432	Convex
44.68999863	27.38999939	23.15999985	13.39999962	15.98999977	0	29	0.838023753	1.631617365	Ridged
38.47999954	32.97000122	13.10999966	37.27999878	9.119999886	60	23	4.087719216	1.167121569	Ridged
38.25	25.20000076	9.350000381	27.76000023	15.85999966	NA	10	1.750315311	1.517857097	Convex
33.43999863	28.86000061	6.349999905	15.93999958	5.159999847	71	8	3.089147297	1.158697087	Straight
45.93999863	19.72999954	4.800000191	18.59000015	3.769999981	0	5	4.931034547	2.328433842	Ridged
34.99000168	18.10000038	3.25999999	18.06999969	4.630000114	0	3	3.902807612	1.933149224	Convex
33.90999985	22.93000031	6.510000229	10.06000042	3.920000076	0	6	2.566326588	1.478848643	Ridged
34.75	16.70000076	5.150000095	18.94000053	8.300000191	0	6	2.281927722	2.080838229	Ridged
24.57999992	20.70999908	4.989999771	13.94999981	3.359999895	67	3	4.151785787	1.186866297	Concave
45.29999924	28.04000092	7.489999771	20.04000092	5.380000114	75	13	3.724907155	1.615549135	Ridged
26.47999954	32.77000046	5.409999847	21.79000092	3.329999924	74	7	6.543543969	0.808056124	Concave
33.97000122	23.81999969	6.71999979	16.51000023	3.430000067	93	7	4.813411052	1.42611258	Convex
25.42000008	14.22999954	2.039999962	6.820000172	1.980000019	0	1	3.444444498	1.786366894	Convex
39.33000183	16.15999985	5.090000153	16.27000046	5.909999847	65	8	2.752961232	2.433787265	Straight
21.31999969	18.28000069	2.980000019	11.72999954	4.389999866	55	2	2.671981754	1.166301908	Convex
30.73999977	33.99000168	9.239999771	33.27999878	9.56000042	45	15	3.481171268	0.904383591	Ridged
52.20000076	32.20000076	4.769999981	23.67000008	6.449999809	74	16	3.669767563	1.621117998	Straight
49.45000076	34.04999924	8.329999924	14.77999973	8.31000042	72	16	1.778579902	1.452276119	Ridged
28.85000038	16.31999969	3.920000076	11.10000038	2.900000095	81	2	3.827586213	1.767769665	Straight
25.42000008	14.97999954	3.769999981	12.44999981	3.49000001	64	2	3.567335179	1.696929296	Ridged
37.02999878	12.27999973	4.449999809	13.57999992	2.029999971	0	3	6.689655229	3.01547228	Concave
30.31999969	29.45000076	7.670000076	25.92000008	8.329999924	78	8	3.111644696	1.029541559	Ridged
47.93000031	20	5.090000153	13.10999966	5.679999828	89	7	2.308098602	2.396500016	Convex
53.16999817	25.51000023	8.289999962	18.94000053	6.369999886	58	16	2.973312538	2.084280584	Straight
22.97999954	14.89999962	2.150000095	14.63000011	2.079999924	67	2	7.033654156	1.542281888	Concave
36.59999847	16.04000092	8.970000267	3	3.430000067	0	6	0.874635551	2.281795285	Ridged
31.85000038	16.04000092	4.380000114	19.57999992	5.28000021	74	4	3.708333171	1.985660758	Convex
22.92000008	10.89000034	4.210000038	17.81999969	5.820000172	46	3	3.061855526	2.104683137	Concave
77.19000244	52.09000015	12.89000034	20.03000069	6.820000172	74	68	2.936950174	1.481858365	Ridged
52.06999969	23.70999908	6.349999905	12.14999962	1.600000024	0	11	7.593749649	2.196119853	Convex
29.97999954	22.71999931	2.700000048	10.53999996	2.420000076	0	3	4.355371748	1.319542273	Concave
23.95000076	21.61000061	6.619999886	37.65000153	13.15999985	85	10	2.860942398	1.108283206	Concave
28.65999985	15.47999954	3.460000038	8.18999958	2.390000105	74	2	3.426777916	1.851421234	Concave
25.56999969	20.69000053	2.779999971	7.610000134	3.329999924	69	2	2.285285378	1.235862689	Ridged
32.49000168	27.22999954	6.019999981	8.18999958	2.160000086	79	8	3.791666321	1.19316938	Convex
30.59000015	11.61999989	4.670000076	8.109999657	3.319999933	80	2	2.44277103	2.632530158	Ridged
22.47999954	22.17000008	4.809999943	16.32999992	4.619999886	72	3	3.534632105	1.013982835	Concave
26.62000084	30.77000046	3.880000114	19.77000046	7.079999924	0	3	2.792372976	0.865128386	Convex
60.36000061	43.34999847	6.489999771	28.96999931	7.329999924	64	32	3.95225097	1.392387606	Concave
51.06999969	29.10000038	6.849999905	14.76000023	6.650000095	0	17	2.219548875	1.754982784	Ridged
30.29000092	26.73999977	7.340000153	5.96999979	3.440000057	0	8	1.735465026	1.132759954	Ridged
44.97000122	24.81999969	8.319999695	26.06999969	8.649999619	78	15	3.013872929	1.811845358	Convex
27.09000015	21.23999977	3	14.90999985	4.039999962	62	3	3.690594057	1.27542375	Convex
26.78000069	23.46999931	4.940000057	12.18000031	5.449999809	83	5	2.234862521	1.141031166	Concave
33.47999954	17.52000046	1.99000001	14.72000027	2.339999914	71	2	6.290598637	1.910958828	Concave
42.65000153	17.87999916	6.659999847	14.14999962	5.690000057	73	9	2.486818889	2.385346954	Ridged
29.09000015	13.98999977	7.210000038	5.539999962	1.74000001	0	3	3.183908006	2.079342432	Ridged
38.34999847	21.09000015	8.449999809	17.18000031	10.28999996	0	10	1.669582155	1.818397259	Ridged
27.27000046	10	6.139999866	4.369999886	1.440000057	0	2	3.034722023	2.727000046	Ridged
35.88999939	38.45000076	6.96999979	20.88999939	6.239999771	81	10	3.347756435	0.933419992	Convex
28.30999947	22.82999992	5.570000172	9.229999542	4.980000019	68	5	1.853413556	1.240035023	Concave
40.56999969	27.61000061	5.010000229	14.82999992	5.050000191	86	9	2.936633536	1.469395103	Ridged
31.54999924	21.81999969	2.74000001	12.92000008	4.510000229	75	3	2.864744883	1.445921159	Convex
18.30999947	17.88999939	2.289999962	15.06000042	3.769999981	73	2	3.994695092	1.023476808	Concave
38.29000092	34.79000092	4.110000134	26.94000053	3.920000076	0	9	6.872448982	1.100603619	Concave
39.34000015	17.78000069	6.460000038	20.04999924	10.77999973	57	10	1.859925765	2.212598348	Ridged
53.04999924	34.25	3.339999914	21.37999916	5.360000134	0	11	3.988805714	1.548905087	Convex
32.56000137	33.04000092	11.26000023	28.37999916	10.72999954	93	16	2.644920818	0.985472169	Convex
44.75999832	26.69000053	9.760000229	8.619999886	3.24000001	0	10	2.660493784	1.6770325	Ridged
31.67000008	23.70999908	4.460000038	13.03999996	4.449999809	84	4	2.930337195	1.335723379	Ridged
25.89999962	12.34000015	5.440000057	11.60999966	4.320000172	57	2	2.687499814	2.098865422	Convex
35.59000015	28.30999947	6.320000172	13.46000004	4.880000114	90	8	2.758196665	1.257152978	Convex
42.65000153	25.61000061	4.679999828	24.98999977	5.360000134	75	8	4.662313273	1.665365112	Ridged
25.65999985	17.14999962	6.409999847	10.98999977	3.700000048	79	3	2.97027017	1.496209937	Straight
48.56999969	21.23999977	9.18999958	34.56999969	13.75	48	19	2.514181796	2.286723174	Convex
48.15000153	33.09000015	2.400000095	15.56000042	4.139999866	73	7	3.758454329	1.455122433	Straight
32.70000076	19.29999924	5.090000153	5.139999866	2.400000095	0	5	2.141666526	1.694300624	Ridged
40.31000137	13.57999992	3.539999962	7.130000114	3.910000086	81	2	1.823529401	2.968335906	Ridged
31.43000031	33.06999969	5.539999962	16	2.680000067	66	7	5.970149104	0.950408243	Concave
34.22000122	14.89000034	6.320000172	11.27000046	5.630000114	81	4	2.00177624	2.298186732	Convex
27.65999985	22.15999985	2.890000105	12.73999977	5.5	60	4	2.316363595	1.248194948	Ridged
37.84000015	25	6.96999979	15.06000042	5.409999847	87	12	2.783733983	1.513600006	Ridged
32.06000137	26.60000038	10.39000034	10.18000031	5.550000191	0	9	1.834234227	1.205263192	Convex
36.75	26.13999939	7.400000095	11.61999989	5.190000057	89	9	2.238920956	1.405891387	Convex
34.06000137	36.40000153	8.090000153	24.02000046	7.670000076	80	12	3.131681906	0.935714284	Convex
31.10000038	28.76000023	3.779999971	15.06000042	5.210000038	52	5	2.890595069	1.081363009	Ridged
22.20000076	23.80999947	5.119999886	18.43000031	4.090000153	73	3	4.506112377	0.932381405	Concave
21.78000069	19.45999908	3.440000057	6.789999962	2.460000038	62	2	2.760162544	1.119218999	Concave
27.22999954	22.5	2.789999962	12.40999985	4.75	69	3	2.612631547	1.210222202	Convex
35.65999985	23.84000015	6.289999962	23.45999908	8.699999809	65	8	2.696551678	1.495805353	Ridged
23.78000069	28.45000076	1.429999948	23.28000069	2.589999914	71	2	8.988417553	0.835852375	Concave
31.37000084	19.92000008	3.430000067	14.68999958	5.260000229	76	3	2.792775464	1.574799233	Convex
26.77000046	25.5	6.75	30.95000076	8.56000042	74	7	3.615654117	1.04980394	Ridged
31.37999916	23.63999939	9.699999809	8.170000076	4.840000153	85	10	1.688016491	1.327411166	Ridged
29.29000092	20.12999916	9.100000381	13.26000023	2.809999943	0	6	4.718861388	1.455042332	Ridged
45.29000092	28.55999947	5.21999979	22.42000008	5.949999809	88	9	3.768067361	1.585784375	Convex
50.95999908	36.16999817	11.86999989	29.38999939	10.44999981	62	33	2.812440184	1.408902451	Concave
27.01000023	29.75	8.359999657	16.06999969	6.300000191	61	8	2.550793524	0.907899167	Ridged
56.74000168	36.33000183	13.26000023	22.03000069	7.5	72	34	2.937333425	1.561794628	Ridged
36.15999985	30.44000053	4.460000038	23.79000092	6.179999828	65	9	3.849514819	1.187910618	Straight
38.02999878	32.38999939	7.349999905	18.15999985	8	84	12	2.269999981	1.174127802	Convex
44.90000153	36.59999847	5.820000172	21.70999908	5.150000095	92	11	4.215533724	1.226776049	Convex
30.20999908	29.05999947	8.68999958	16.22999954	4.610000134	46	10	3.520607173	1.039573284	Concave
41.09000015	17.29000092	6.25	17.70999908	6.710000038	66	8	2.63934411	2.376518101	Concave
26.10000038	24.14999962	5.539999962	21.01000023	5.139999866	75	6	4.087548789	1.080745374	Straight
37.22999954	27.54999924	5.21999979	11.68000031	6.019999981	83	7	1.940199393	1.351361182	Ridged
19.02000046	19.40999985	4.829999924	15.31999969	6.619999886	76	3	2.314199389	0.979907296	Ridged
32.50999832	21.54000092	7.260000229	9.420000076	5.78000021	70	8	1.629757739	1.509284909	Ridged
21.94000053	20.70000076	5.090000153	13.80000019	2.089999914	0	3	6.602871176	1.059903368	Concave
26.86000061	25.36000061	6.760000229	17.59000015	6.690000057	69	6	2.629297459	1.059148264	Convex
28.03000069	16.48999977	4.820000172	13.19999981	4.590000153	93	3	2.875816856	1.699818137	Ridged
34.86999893	18.30999947	4.489999771	12.18000031	4.96999979	77	5	2.450704391	1.904423809	Convex
26.45000076	16.15999985	3.059999943	7.449999809	3.109999895	79	1	2.395498412	1.636757488	Ridged
32.40000153	20.5	4.320000172	11.34000015	2.299999952	0	3	4.930434951	1.58048788	Straight
23.42000008	16.70000076	3.74000001	10.61999989	5.079999924	79	3	2.090551191	1.402395151	Straight
28.65999985	14.80000019	4.139999866	14.60000038	3.960000038	79	3	3.686868747	1.936486451	Ridged
52.5	25.04000092	8.199999809	15.72999954	10.72000027	61	12	1.467350666	2.09664529	Ridged
21.20000076	19.09000015	4.610000134	13.81999969	4.900000095	66	2	2.820408045	1.110529104	Straight
38.02000046	25.37000084	3.529999971	18.01000023	2.900000095	88	5	6.210344703	1.498620386	Convex
21.82999992	16.57999992	6	29.46999931	7.25	NA	3	4.064827491	1.316646564	Convex
30.23999977	15.73999977	3.079999924	7.340000153	3.440000057	71	2	2.133720939	1.921219836	Convex
32.45999908	19.61000061	6.050000191	13.10999966	3.730000019	0	5	3.514745199	1.655277821	Ridged
33.56000137	15.67000008	3.069999933	9.31000042	2.670000076	84	3	3.486891444	2.141672061	Concave
28.55999947	20.59000015	7.909999847	16.52000046	5.989999771	73	6	2.757930065	1.387081071	Ridged
37.02000046	32.24000168	15.98999977	23.84000015	12.51000023	66	26	1.905675437	1.148262982	Ridged
46.27000046	27.55999947	15.25	14.18000031	5.650000095	52	22	2.509734526	1.678882487	Ridged
27.65999985	13.98999977	4.150000095	15.64000034	7.400000095	0	2	2.113513532	1.977126541	Ridged
47.15999985	24.82999992	9.180000305	22.61000061	9.420000076	109	13	2.40021236	1.899315344	Ridged
25.04999924	21.46999931	5.199999809	17.38999939	6.760000229	102	3	2.57248503	1.166744296	Convex
24.19000053	18.51000023	5.880000114	20.61000061	5.360000134	0	3	3.845149271	1.306861169	Convex
42.56999969	39.18000031	9.670000076	26.70999908	6.909999847	74	17	3.865412398	1.08652372	Ridged
34.63000107	37.38000107	8.600000381	11.67000008	5.760000229	73	12	2.0260416	0.926431249	Ridged
41.63999939	30.67000008	15.59000015	20.95000076	9.800000191	75	19	2.137755138	1.35767849	Ridged
41.99000168	27.53000069	7.269999981	13.97000027	3.210000038	0	10	4.352024955	1.52524521	Convex
32.61999893	24.55999947	7.210000038	13.07999992	4.980000019	89	8	2.626505998	1.328175881	Convex
36.16999817	17.98999977	4.739999771	11.77000046	4.480000019	63	5	2.627232234	2.010561347	Convex
40.45999908	17.88999939	5.849999905	15.47000027	5.28000021	71	8	2.929924177	2.261598684	Straight
41.34000015	32.06999969	5.409999847	18.25	6.019999981	0	9	3.031561471	1.289055209	Convex
27.52000046	19.87999916	3.579999924	23	5.840000153	80	2	3.938356061	1.384305917	Convex
34.25	18.18000031	4.179999828	8.279999733	4.679999828	85	3	1.769230777	1.883938362	Convex
37.5	38.40000153	8.779999733	24.51000023	6.789999962	77	16	3.609720231	0.976562461	Ridged
29.25	8.539999962	3.539999962	12.03999996	4.860000134	59	2	2.477366179	3.425058563	Ridged
38.47000122	30.89999962	7.510000229	25.89999962	12.48999977	41	18	2.073658935	1.244983874	Convex
31.45000076	17.52000046	5.96999979	10.18000031	4.010000229	85	3	2.538653299	1.79509132	Convex
19.96999931	13.81000042	2.910000086	15.06000042	5.989999771	0	2	2.514190483	1.44605349	Convex
25.61000061	21.88999939	4.860000134	17.44000053	5.360000134	69	4	3.253731361	1.169940673	Convex
28.04000092	22.57999992	7.139999866	18.38999939	3.019999981	0	6	6.08940381	1.241806954	Convex
36.65999985	19.51000023	5.159999847	7.039999962	1.769999981	53	4	3.977401151	1.879036362	Convex
24.14999962	17.75	4.840000153	9.659999847	3.660000086	67	3	2.639344158	1.360563359	Convex
28.15999985	11.02999973	6.110000134	7.269999981	3.799999952	0	3	1.913157914	2.55303722	Convex
33.09000015	26.89999962	7.639999866	17.34000015	5.269999981	86	7	3.290322621	1.230111547	Convex
48.95000076	16.72999954	8.130000114	9.829999924	2.450000048	66	9	4.012244788	2.925881776	Concave
59.38999939	44.43999863	10.52999973	29.94000053	11.57999992	64	33	2.585492292	1.336408668	Ridged
30.02000046	15.02000046	2.74000001	8.960000038	3.869999886	0	2	2.315245556	1.998668411	Convex
29.63999939	21.88999939	5.300000191	9.600000381	2.480000019	89	4	3.870967866	1.354042952	Straight
30.78000069	24.47999954	8.210000038	29.22999954	15.28999996	47	11	1.911706973	1.257352993	Convex
46.09999847	27.40999985	10.14000034	39.75999832	22.81999969	64	22	1.742331238	1.681867885	Ridged
28.62999916	18.54000092	3.5	7.159999847	1.629999995	0	2	4.392637956	1.544228573	Concave
41.38999939	29.80999947	17.85000038	22.79999924	5.159999847	0	25	4.418604635	1.388460252	Straight
37.56000137	7.559999943	3.109999895	5.78000021	2.089999914	0	1	2.765550454	4.968254187	Convex
35.31999969	23.48999977	2.970000029	12.51000023	2.680000067	81	4	4.667910417	1.503618563	Straight
82.43000031	22.26000023	8.970000267	11.43000031	5.929999828	70	26	1.927487461	3.703054782	Concave
32.65999985	16.38999939	12.84000015	20.37999916	6.130000114	50	10	3.324632754	1.992678527	Ridged
26.62999916	21.96999931	5.329999924	20	3.24000001	0	4	6.172839487	1.212107419	Convex
42.66999817	19.54000092	3.74000001	29.54999924	4.610000134	64	7	6.409977957	2.183725494	Concave
38.36000061	31.51000023	2.730000019	7.429999828	4.710000038	0	5	1.577494643	1.217391315	Ridged
25.79999924	35.34999847	5.659999847	10.73999977	2.329999924	0	6	4.609442112	0.729844423	Concave
24.60000038	29.39999962	5.210000038	8.720000267	1.779999971	0	4	4.898876634	0.836734718	Straight
21.07999992	29.12999916	8.199999809	17.31999969	7.099999905	63	6	2.439436609	0.72365261	Straight
31.30999947	10.81000042	7.110000134	8.659999847	5.010000229	0	3.5	1.728542805	2.896392068	Ridged
51.40999985	27.48999977	8.199999809	11.19999981	2.74000001	0	13.10000038	4.087591157	1.870134605	Straight
24.42000008	23.79000092	3.420000076	18.27000046	2.930000067	0	2.599999905	6.235494895	1.026481679	Concave
66.52999878	31.23999977	7.039999962	16.11000061	5.070000172	0	21.89999962	3.177514805	2.129641462	Straight
35.84000015	30	5.739999771	17.97999954	5.420000076	0	9.300000191	3.317343042	1.194666672	Straight
37.75	34.47000122	4.679999828	21.51000023	7.389999866	88	7.099999905	2.910690206	1.095155169	Straight
31.82999992	28.29000092	8.409999847	8.399999619	3.210000038	0	6.900000095	2.61682228	1.125132516	Ridged
30.11000061	17.51000023	2.150000095	9.81000042	2.319999933	0	1.399999976	4.228448579	1.719588819	Straight
26.37000084	22.37000084	6.039999962	26.61000061	9.989999771	50	6	2.663663786	1.178810901	Ridged
19.62999916	20.22999954	6.650000095	24.22999954	6.360000134	67	3.299999952	3.809748275	0.970341058	Convex
24.68000031	21.79999924	3.809999943	20.69000053	4.710000038	0	2.400000095	4.392781393	1.132110145	Straight
33.43999863	12.93000031	2.480000019	5.670000076	1.860000014	0	1	3.048387115	2.586233397	Convex
25.26000023	15.75	3.700000048	16.04999924	5.659999847	0	2	2.835688988	1.603809538	Straight
35.65999985	17.61000061	4.710000038	7.730000019	2.700000048	0	5	2.862962919	2.024985725	Straight
58.54999924	39.34000015	11.47000027	21.27000046	10.43999958	0	29	2.037356448	1.488307042	Ridged
33.81000137	20.82999992	7.480000019	10.68000031	3.460000038	0	5	3.086705258	1.623139774	Convex
49.88999939	24.55999947	7.96999979	12.52000046	7.28000021	0	12	1.719780233	2.031351811	Ridged
25.59000015	25.88999939	4.670000076	6.860000134	2.480000019	0	3	2.766129065	0.988412544	Straight
38.65000153	25.30999947	3.960000038	23.70999908	4.059999943	0	6	5.839901333	1.527064494	Concave
56.15000153	50.18000031	11.65999985	21.63999939	6.510000229	86	35	3.324116533	1.118971725	Convex
51.43000031	33.54000092	14.85000038	31.25	7.110000134	0	33.40000153	4.39521792	1.533392931	Concave
57.63999939	24.67000008	5.360000134	11.82999992	3.99000001	0	8.699999809	2.964912253	2.336440989	Convex
65.13999939	41.02000046	9.359999657	27.80999947	9.850000381	0	35.40000153	2.823350091	1.588005818	Convex
34.11999893	37.61999893	3.940000057	20.92000008	2.619999886	0	7.099999905	7.984733202	0.906964378	Concave
36.5	30.54999924	6.070000172	9.279999733	4.130000114	0	5.199999809	2.246973239	1.194762714	Straight
31.22999954	28.03000069	6.139999866	14.14999962	8.649999619	51	6.199999809	1.635838178	1.114163353	Ridged
26.12999916	25.40999985	4.760000229	22.44000053	6.329999924	57	3.900000095	3.545023823	1.028335274	Convex
37.86000061	22.12999916	5.610000134	10.84000015	3.460000038	0	6.5	3.132947986	1.710799912	Straight
39.45000076	24.81999969	8.770000458	13.88000011	3.390000105	0	7.699999809	4.094395186	1.589444047	Straight
44.54999924	21.89999962	5.869999886	9.880000114	5.75	0	6.800000191	1.718260889	2.034246576	Convex
30.22999954	31.78000069	3.910000086	21.12999916	4.96999979	0	3.799999952	4.251509065	0.951227152	Straight
48.43000031	22.12000084	6.559999943	11.90999985	3.890000105	0	8.399999619	3.061696537	2.189421269	Ridged
25.48999977	14.17000008	5.900000095	9.180000305	2.190000057	0	1.600000024	4.191780852	1.798870828	Straight
39.63000107	24.27000046	7.889999866	9.970000267	2.809999943	0	7.800000191	3.548042872	1.632880112	Straight
66.20999908	32.47000122	5.78000021	17.27000046	5.53000021	0	15.80000019	3.122965607	2.039112922	Ridged
25.61000061	13.30000019	3.660000086	12.39999962	2.460000038	0	1.399999976	5.040650174	1.925563928	Concave
38.50999832	18.29000092	11.28999996	19.02000046	16.47999954	0	11.30000019	1.154126274	2.105521945	Ridged
34.34000015	25.13999939	8.069999695	19.70000076	8.159999847	0	10.30000019	2.414215825	1.365950715	Concave
24.54999924	13.39000034	6.440000057	12.27000046	6.829999924	0	2.5	1.796486178	1.833457701	Convex
65.48000336	48.38999939	19.63999939	38.90000153	11.30000019	0	87.80000305	3.442477954	1.353172229	Straight
53	38.54000092	7.559999943	17.87000084	9.569999695	0	21.70000076	1.867293773	1.37519457	Ridged
49.33000183	29.65999985	15.76000023	11.67000008	9.720000267	0	23.39999962	1.200617259	1.663182808	Ridged
24.93000031	36.02999878	8.880000114	28.95999908	6	0	10.10000038	4.826666513	0.691923429	Concave
23.78000069	25.20000076	3.339999914	14.61999989	2.950000048	0	2.299999952	4.955932085	0.943650793	Convex
38.27999878	21.47999954	6.940000057	17.46999931	8.880000114	0	5.300000191	1.967342239	1.782122886	Ridged
30.35000038	14.93000031	3.930000067	11.39000034	3.160000086	0	2.299999952	3.604430389	2.032819809	Ridged
41.06999969	31.47999954	13.64999962	18.55999947	9.449999809	0	22	1.964021148	1.304637875	Ridged
29.53000069	14.82999992	5.230000019	6.940000057	3.299999952	0	2.599999905	2.103030351	1.991234042	Ridged
26.5	17.79999924	8.069999695	14.57999992	6.960000038	0	4.099999905	2.094827563	1.488764109	Ridged
29.32999992	23.57999992	5.489999771	22.45999908	4.28000021	0	4.900000095	5.247663079	1.243850722	Concave
32.13000107	15.93000031	8.029999733	23.73999977	5.079999924	0	5.699999809	4.673228371	2.01694918	Ridged
40.25	28.62000084	6.21999979	14.43999958	3.940000057	0	8.300000191	3.66497446	1.406359148	Ridged
70.19000244	51.56000137	10.19999981	39.09000015	10.90999985	80	67	3.582951484	1.361326621	Convex
52.79000092	20.52000046	6.800000191	16.68000031	6.300000191	89	10	2.647619017	2.572612073	Convex
44.54000092	32.22000122	5.070000172	18.67000008	6.559999943	59	12	2.846036622	1.382371174	Convex
29.09000015	27.60000038	4.650000095	21.07999992	5.269999981	56	8	3.999999999	1.053985498	Concave
26.03000069	29.70000076	3.690000057	32.20999908	4.869999886	82	4	6.613963005	0.876430977	Concave
28.35000038	18.37999916	3.180000067	12.64999962	2.960000038	0	3	4.273648465	1.542437523	Straight
40.88000107	21.21999931	4.010000229	10.38000011	4.010000229	85	0	2.588528558	1.926484562	Convex
56.43999863	38.43999863	10.97000027	14.89999962	6.820000172	0	37	2.184750622	1.468262244	Convex
25.63999939	15.09000015	5.670000076	11.22999954	4.010000229	67	3	2.800498478	1.699138445	Ridged
56.15999985	34.36000061	12.43999958	14.35999966	5.420000076	110	27	2.649446395	1.634458639	Convex
28.07999992	16.82999992	5.599999905	16.73999977	8.399999619	0	4	1.992857206	1.668449201	Convex
27.25	16.54000092	4.179999828	12.81000042	7.389999866	0	3	1.733423634	1.647521069	Ridged
50.86999893	42.79000092	5.869999886	12.22999954	7.489999771	79	17	1.63284378	1.188829115	Ridged
48.75	24.54999924	8.270000458	15.81999969	6.639999866	74	13	2.382530122	1.985743442	Convex
48.04999924	22.79000092	7.880000114	26.78000069	8.699999809	78	14	3.078161066	2.10838075	Convex
28.44000053	21.72999954	4.190000057	14.67000008	3.390000105	0	4	4.327433518	1.308789744	Ridged
40.84999847	22.96999931	9.75	12.31000042	7.670000076	89	6	1.604954407	1.778406604	Ridged
30.48999977	30.62000084	14.65999985	5.960000038	1.899999976	0	13	3.136842165	0.995754374	Straight
25.68000031	17.26000023	4.28000021	10.93000031	6.710000038	76	3	1.628912109	1.487833138	Ridged
43.41999817	15.75	10.51000023	20.75	11.69999981	64	10	1.773504302	2.756825281	Straight
28.25	21.39999962	9.949999809	7.849999905	3.470000029	75	5	2.262247792	1.320093481	Ridged
55.72999954	34.36000061	4.880000114	23.21999931	9.020000458	62	14	2.574279172	1.621944079	Convex
41.11000061	31.54000092	3.700000048	17.59000015	3.440000057	83	8	5.113372052	1.303424205	Concave
25.15999985	22.61000061	4.880000114	24.63999939	4.869999886	0	4	5.059548248	1.112781918	Concave
49.40000153	47.40000153	12.84000015	20.64999962	7.380000114	87	35	2.798102886	1.042194091	Concave
26.35000038	13.97000027	2.720000029	11.56000042	3.75	0	2	3.082666779	1.886184672	Ridged
39.93000031	28.67000008	3.559999943	13.85000038	4.829999924	0	7	2.867494948	1.392745037	Straight
23.18000031	13.89999962	4.269999981	10.56000042	3.5	74	2	3.017142977	1.667625967	Concave
22.72999954	16	3.619999886	6.800000191	3.039999962	0	3	2.236842196	1.420624971	Straight
23.95000076	19.93000031	6.550000191	18.52000046	7.139999866	0	7	2.593837648	1.20170599	Ridged
33.58000183	32.54000092	8.539999962	7.900000095	5.03000021	59	14	1.570576494	1.031960691	Ridged
22.45999908	20.69000053	4.199999809	19.09000015	4.929999828	82	3	3.872211119	1.085548502	Straight
31.73999977	22.36000061	6.96999979	29.93000031	7.5	76	7	3.990666708	1.419499057	Straight
41.86000061	23.70999908	5.260000229	14.82999992	6.650000095	64	8	2.230075144	1.765499883	Ridged
61.25	47.90999985	14.59000015	16.20000076	4.75	84	33	3.410526476	1.278438743	Straight
28.88999939	14.15999985	13.67000008	11.89000034	14.96000004	0	8	0.794786117	2.040254216	Ridged
33.15999985	17.10000038	4.619999886	15.63000011	3.730000019	67	4	4.190348534	1.939181235	Concave
27.45000076	29.45999908	5.670000076	9.329999924	4.139999866	0	5	2.253623243	0.931771949	Ridged
18.93000031	24.03000069	2.650000095	27.67000008	4.119999886	0	2	6.716019623	0.787765284	Convex
43.75999832	17.17000008	3.99000001	9.329999924	3.339999914	0	5	2.793413223	2.548631224	Convex
27.82999992	7.610000134	3.789999962	34.58000183	2.529999971	0	1	13.66798507	3.657030148	Concave
21.65999985	21.69000053	2.529999971	14.02000046	2.420000076	0	2	5.793388438	0.998616843	Concave
52.68999863	21.35000038	7.510000229	33.52000046	14.07999992	60	17	2.380681864	2.467915583	Straight
28.12000084	20.36000061	10.38000011	12.68000031	5.739999771	0	6	2.209059376	1.381139489	Ridged
38.04999924	24.47999954	5.639999866	20.81999969	2.890000105	0	6	7.20415188	1.554330064	Concave
29.56999969	21.63999939	4.710000038	20.39999962	7.429999828	64	5	2.745625854	1.366451041	Concave
23.94000053	17.04000092	2.25999999	18.51000023	2.440000057	78	1	7.586065491	1.404929533	Concave
32.79000092	24.63999939	4.849999905	24.36000061	6.699999809	70	7	3.63582109	1.330763057	Concave
49.25999832	29.81999969	6.71999979	13.15999985	3.25999999	86	12	4.036809782	1.65191143	Concave
58.13999939	31.72999954	4.119999886	19.11000061	4.050000191	70	14	4.718518447	1.832335337	Convex
38.11000061	14.76000023	3.130000114	17.55999947	4.710000038	61	4	3.728237649	2.581978321	Concave
34.09999847	22.96999931	4.710000038	10.80000019	5.389999866	65	5	2.00371066	1.484545037	Ridged
31.13999939	24.20000076	4.800000191	14.98999977	6.5	70	7	2.306153811	1.286776794	Concave
59.25	28.44000053	6.079999924	28.37999916	6.710000038	78	25	4.229508048	2.083333295	Straight
27.22999954	22.92000008	4.159999847	21.21999931	6.840000153	58	5	3.102339011	1.188045351	Straight
47.38000107	44.34000015	15.10999966	32.61000061	12.81000042	63	37	2.545667411	1.068561139	Convex
59.95000076	34.95999908	10.98999977	27.82999992	11.31999969	68	36	2.458480626	1.714817001	Convex
35.27999878	28.11499977	6.690000057	24.18499947	4.675000191	69	7	5.173261707	1.254846134	Concave
46.63499832	35.30500031	9.68999958	16.12000084	9.204999924	75	20	1.751222268	1.320917658	Convex
28.14999962	21.00499916	2.515000105	6.025000095	4.215000153	78	1	1.429418713	1.340157141	Convex
26.57500076	24.375	8.614999771	7.449999809	3.644999981	70	5	2.043895706	1.090256441	Ridged
58.91999817	35.83000183	7.409999847	34.95000076	12.34000015	70	26	2.832252863	1.644431905	Convex
41.83000183	23.77000046	5.730000019	11.88000011	2.549999952	0	11	4.65882366	1.75978128	Straight
29.93000031	15.07999992	5.619999886	8.630000114	4.46999979	0	4	1.930648886	1.984748042	Ridged
45.56000137	30.11000061	6.139999866	10.85999966	4.400000095	0	8	2.468181688	1.51311858	Ridged
34.34500122	15.09000015	6.775000095	18.33499908	8.199999809	54	6	2.23597555	2.276010661	Ridged
34.27000046	22.53000069	5.434999943	15.69999981	4.804999828	78	5	3.267429838	1.521082974	Convex
25.29500008	22.96500015	10.96000004	15.11499977	6.340000153	90	7	2.384069307	1.101458738	Ridged
24.83499908	14.13000011	7.829999924	13.13500023	7.239999771	70	3	1.814226608	1.757607848	Ridged
60.52999878	60.11000061	20.04000092	22.18000031	14.49499989	82	82	1.530182855	1.00698716	Ridged
38.93999863	43.45000076	10.65499973	40.33000183	13.44499969	65	27	2.99962832	0.896202484	Ridged
42.86999893	43.56000137	8.960000038	30.61000061	9.720000267	0	19	3.149176931	0.984159724	Straight
40.68999863	19.65999985	6.650000095	7.269999981	2.99000001	0	5	2.431438113	2.069684585	Convex
46.93999863	42.90999985	10.89999962	39.97999954	9	69	36	4.442222171	1.093917474	Concave
52.95999908	41.52999878	9.68999958	32.65000153	7.550000191	0	24	4.324503405	1.275222746	Convex
39.52999878	28.42000008	11.26000023	15.80000019	9.970000267	0	16	1.584754239	1.390921839	Convex
42.65999985	18.71999931	10.63000011	18.12000084	7.03000021	64	14	2.577524936	2.27884623	Straight
32.29000092	29.88999939	7.059999943	23.52000046	6.449999809	59	9	3.646511807	1.080294466	Straight
36.66999817	21.22999954	7.800000191	13.32999992	3.640000105	0	7	3.662087784	1.727272678	Concave
33.90999985	16.23999977	4.440000057	4.349999905	1.519999981	0	3	2.861842079	2.088054208	Straight
24.65999985	19	3.839999914	15.97999954	4.139999866	69	3	3.859903395	1.297894729	Straight
47.22999954	25.02000046	13.78999996	12.81000042	4.070000172	0	16	3.147420118	1.887689795	Straight
30.54000092	18.98999977	3.619999886	13.76000023	4.400000095	73	3	3.127272712	1.608214918	Convex
31.06999969	27.78000069	3.299999952	15.43000031	4.099999905	75	4	3.763414797	1.118430487	Concave
41.54000092	31.80999947	10.78999996	15.10999966	10.60999966	0	17	1.424128195	1.305878705	Ridged
35.52000046	22	2.730000019	17.13999939	2.890000105	75	3	5.930795421	1.614545475	Concave
24.48999977	17.12999916	4.440000057	9.159999847	7.139999866	65	3	1.282913168	1.429655632	Ridged
33.09999847	28.57999992	7.329999924	14.67000008	5.53000021	79	7	2.652802807	1.158152504	Straight
37.81000137	34.29999924	13.85999966	28.73999977	13.89000034	57	18	2.069114404	1.102332426	Ridged
41.68999863	39.83000183	10.82999992	10.68000031	3.650000095	91	16	2.926027406	1.046698386	Straight
59.25	28.22999954	12.40999985	13.52999973	8.399999619	88	25	1.610714327	2.098831065	Ridged
51.20000076	38.45000076	12.25	14.44999981	3.799999952	95	22	3.802631577	1.331599473	Ridged
33.25999832	32.93999863	8.75	27.18000031	5.539999962	0	9	4.906137274	1.009714624	Convex
30.35000038	41.61000061	11.15999985	28.44000053	6.78000021	69	14	4.194690214	0.729391972	Concave
64.26999664	36.06999969	6.179999828	29.54000092	8.930000305	76	24	3.307950718	1.781813063	Ridged
27.68000031	18.19000053	3.970000029	6.389999866	3.789999962	0	2	1.686015813	1.521715201	Concave
55.58000183	31.15999985	3.75	10.22999954	6.090000153	56	12	1.679802838	1.783697115	Convex
51.16999817	24.97999954	4.489999771	13.36999989	5.079999924	75	8	2.631889782	2.048438715	Ridged
39.83000183	23.04000092	3.019999981	5.800000191	3.670000076	0	7	1.580381491	1.728732649	Ridged
54.93000031	44.09000015	4.550000191	24.68000031	5.139999866	85	20	4.801556606	1.245860742	Concave
23.5	22.22999954	4.110000134	13.35000038	1.909999967	0	3	6.989529116	1.057130026	Concave
74.30999756	43.65999985	15.26000023	15.31000042	9.399999619	0	57	1.628723515	1.702015525	Ridged
25.28000069	24.45999908	6.269999981	16.59000015	8.220000267	0	6	2.018248128	1.033524188	Convex
44.22999954	19.13999939	3.49000001	16.57999992	4.389999866	0	8	3.776765473	2.310867343	Straight
33.09999847	17.67000008	4.389999866	20.94000053	3.569999933	0	4	5.865546477	1.873231371	Concave
38.72000122	33.15000153	5.789999962	11.77999973	2.660000086	74	9	4.428571184	1.168024116	Convex
57.95000076	29.34000015	6.03000021	14.19999981	5.070000172	74	18	2.800788822	1.975119307	Concave
31.05999947	30.72999954	4.079999924	18.73999977	4.679999828	68	7	4.004273602	1.01073869	Ridged
29.60000038	17.04000092	6.21999979	8.5	3.400000095	0	4	2.49999993	1.73708913	Ridged
44.93999863	27.62000084	5.559999943	10.10999966	4.849999905	76	10	2.084536053	1.627081726	Convex
42.04000092	31.22999954	3.809999943	29.46999931	7.389999866	72	9	3.987821359	1.34614158	Convex
23.70000076	23.25	11.78999996	26.26000023	16.45999908	0	7	1.595382849	1.019354871	Convex
41.18000031	39.52000046	9.989999771	12.09000015	5.679999828	0	20	2.128521218	1.042004044	Convex
40.95000076	18.61000061	6.21999979	22.40999985	8.550000191	0	6	2.621052555	2.200429845	Ridged
48.59000015	31.97999954	3.599999905	21.62000084	5.400000095	73	8	4.003703789	1.519387143	Straight
54.68000031	18.46999931	4.5	13.68000031	4.369999886	68	8	3.130434935	2.960476576	Ridged
26.23999977	19.38999939	3.079999924	21.76000023	7.409999847	93	4	2.936572291	1.353274915	Ridged
43.81999969	32.13999939	7.150000095	26.63999939	10.89999962	63	15	2.444036726	1.363410097	Concave
38.97999954	38.84000015	7.46999979	30.12000084	6.210000038	56	11	4.850241651	1.003604516	Convex
26.62000084	15.01000023	4.340000153	4.340000153	4.460000038	0	3	0.973094196	1.773484373	Straight
38.36000061	26.04000092	5.53000021	14.27999973	4.929999828	72	6	2.89655177	1.473118251	Ridged
25.95000076	21.42000008	5.760000229	14.09000015	6.809999943	89	3	2.069016192	1.211484625	Ridged
50.09000015	29.19000053	7.489999771	30.38999939	5.690000057	50	19	5.340948873	1.715998604	Concave
34.97999954	32.47000122	11.47000027	23.31999969	9.720000267	68	14	2.399176857	1.07730207	Ridged
24.94000053	19.97999954	3.670000076	18.12000084	6.159999847	0	3	2.941558651	1.248248304	Convex
52.93999863	20.89999962	6.420000076	31.75	5	0	11	6.35	2.533014335	Concave
27.88999939	28.28000069	3.819999933	18.82999992	3.130000114	0	3	6.015974196	0.98620929	Concave
32.13000107	35.13000107	6.75	21.03000069	4.090000153	0	16	5.141809267	0.914602906	Ridged
29.29000092	24.68000031	6.699999809	26.54999924	5.820000172	64	6	4.561855405	1.186790946	Concave
42.18999863	9.090000153	6.329999924	14.38000011	7.670000076	0	5	1.874837023	4.641363908	Ridged
29.18000031	24.32999992	6.039999962	16.11000061	5.789999962	0	7	2.782383543	1.199342392	Convex
41.58000183	45.86999893	14.94999981	18.54999924	5.960000038	93	28	3.11241596	0.906474881	Concave
25.31999969	24.81999969	4.849999905	19.54999924	5.440000057	58	5	3.593749823	1.020145045	Convex
26.46999931	24.98999977	3.799999952	20.93000031	3.920000076	72	4	5.33928569	1.059223672	Concave
53.97000122	24.70999908	6.210000038	10.57999992	3.99000001	80	11	2.651629046	2.184136108	Straight
20.82999992	20.80999947	3.960000038	27.03000069	1.659999967	0	2	16.28313327	1.000961098	Concave
35.40000153	25.05999947	6.809999943	17.51000023	4.550000191	82	10	3.848351537	1.412609828	Straight
23.45000076	17.87000084	1.769999981	6.019999981	2.049999952	0	2	2.936585425	1.312255157	Ridged
35.91999817	22.54999924	6.710000038	10.22000027	1.850000024	45	8	5.524324399	1.592904629	Ridged
24.98999977	18.94000053	3.710000038	18.54000092	3.930000067	74	3	4.717557406	1.319429729	Concave
29.86000061	17.12000084	4.309999943	12.90999985	3.119999886	0	2	4.137820616	1.744158829	Straight
24.79999924	13.48999977	5.5	10.63000011	5.619999886	0	2	1.891459133	1.838398789	Ridged
52.84000015	28.59000015	9.579999924	31.90999985	6.619999886	75	22	4.820241752	1.848198666	Concave
36.38999939	15.39999962	3.880000114	8.140000343	3.359999895	76	3	2.422619225	2.362987032	Straight
47.04999924	31.20999908	7.409999847	19.95999908	5.269999981	0	13	3.78747612	1.507529658	Concave
26.18000031	15.03999996	3.230000019	20.70999908	4.119999886	0	2	5.026698945	1.740691515	Concave
45.36000061	35.22999954	6.860000134	12.59000015	6.599999905	91	17	1.907575808	1.287539063	Convex
41.97999954	31.19000053	6.190000057	21.90999985	8.180000305	77	12	2.678483989	1.345944175	Convex
39.65000153	15.93000031	4.650000095	8.399999619	2.970000029	60	3	2.828282672	2.489014486	Ridged
41.90000153	19.19000053	4.300000191	5.010000229	1.25	0	6	4.008000183	2.183428889	Ridged
53.81000137	49.59000015	5.550000191	24.95000076	1.899999976	0	20	13.13157951	1.085097826	Concave
29.34000015	27.94000053	6.579999924	30.09000015	8.449999809	0	7	3.560946844	1.050107358	Ridged
25.80999947	20.80999947	6.949999809	8.479999542	2.980000019	0	4	2.845637412	1.240269108	Convex
25.17000008	22.82999992	4.599999905	13.43000031	4.179999828	0	5	3.212918867	1.102496722	Convex
45.72000122	37.33000183	6.489999771	28.62000084	11.72999954	0	15	2.439897866	1.224752183	Ridged
54.13999939	27.77000046	2.5	9.149999619	3.450000048	69	6	2.652173766	1.94958583	Ridged
49.68000031	29.84000015	3.299999952	19.03000069	5.590000153	69	7	3.404293411	1.664879359	Convex
24.89999962	20.47999954	7.630000114	19.21999931	9	0	4	2.135555479	1.215820321	Ridged
25.86000061	18.82999992	8.06000042	19.04999924	8.31000042	76	7	2.292418565	1.373340452	Convex
34.00999832	31.53000069	7.059999943	24.54000092	8.840000153	75	9	2.776018156	1.078655172	Straight
44.45000076	33.95999908	6.190000057	19.47999954	8.239999771	72	14	2.36407768	1.308892873	Ridged
29.93000031	23.12999916	3.75	11.02999973	3.24000001	0	3	3.404320894	1.293990549	Convex
52.45000076	29.45000076	6.960000038	42.20999908	4.449999809	0	13	9.485393459	1.7809847	Concave
28.97999954	13.60999966	3.75	7.380000114	2.799999952	0	1	2.635714372	2.129316698	Ridged
31.54999924	33.86999893	7.769999981	19.90999985	6.059999943	69	9	3.285478554	0.931502812	Concave
32.43999863	21.40999985	8.170000076	9.649999619	2.74000001	0	5	3.521897658	1.515179769	Convex
35.47000122	26.05999947	3.579999924	13.27999973	4.989999771	68	6	2.661322713	1.361089867	Convex
56.40000153	13.34000015	6.389999866	12.02000046	3.900000095	73	7	3.082051325	4.227886124	Convex
29.61000061	17.97999954	4.460000038	16.22999954	6.78000021	78	4	2.393805168	1.646829887	Convex
28.89999962	19.11000061	4.099999905	15.93999958	4.239999771	69	3	3.759434066	1.512297158	Convex
19.81999969	12.43000031	5.110000134	26.95000076	10.14000034	64	3	2.657790913	1.5945293	Convex
27.98999977	25.20000076	5.059999943	10.85999966	4.389999866	81	5	2.473804098	1.110714243	Convex
34.41999817	20.89999962	4.389999866	16.06999969	5.940000057	69	5	2.705387127	1.646889895	Convex
28.55999947	35.09999847	8.930000305	20.79000092	9.569999695	72	9	2.172413958	0.813675234	Ridged
39.56000137	17.70999908	4.019999981	11.60000038	7.25	81	4	1.600000052	2.233766427	Convex
29.09000015	20.35000038	3.529999971	12.43999958	5.619999886	62	3	2.213523102	1.42948401	Convex
59.13999939	56.56999969	18.28000069	16.18000031	11.64999962	75	77	1.388841274	1.045430435	Ridged
39.66999817	45.18999863	10.73999977	19.76000023	6.579999924	87	20	3.003039583	0.877849068	Ridged
33.54000092	15.51000023	5.53000021	15.89999962	6.320000172	61	4	2.515822656	2.162475849	Convex
42.70000076	35.11000061	5.389999866	16.44000053	5.28000021	74	13	3.11363634	1.216177728	Convex
36.63999939	26.07999992	3.970000029	9.180000305	2.930000067	82	4	3.133105834	1.404907956	Concave
26.73999977	21.92000008	4.269999981	20.79999924	6.010000229	62	2	3.460898244	1.219890496	Convex
31.59000015	17.62000084	4.619999886	5.960000038	2.400000095	0	3	2.483333251	1.792848958	Ridged
19.31999969	18.93000031	9.279999733	13.02000046	12.47000027	46	4	1.044105868	1.020602186	Ridged
45.70999908	40.97000122	4.309999943	11.61999989	4.760000229	84	13	2.44117633	1.115694355	Concave
29.19000053	23.86000061	4.769999981	15.77000046	2.970000029	0	5	5.309764413	1.223386412	Concave
30.60000038	19.04999924	3.089999914	7.079999924	1.929999948	0	2	3.668393842	1.606299297	Concave
28.36000061	13.67000008	3.220000029	6.510000229	2.180000067	0	2	2.986238545	2.07461598	Convex
56.33000183	18.03000069	7.090000153	21.42000008	2.400000095	0	12	8.92499968	3.124237364	Concave
37.47000122	30.65999985	7.809999943	7.260000229	2.920000076	74	10	2.486301384	1.222113549	Ridged
40.66999817	33.43000031	8.409999847	9.909999847	4.21999979	0	16	2.348341313	1.216571875	Ridged
46.61000061	40.45999908	4.349999905	14.27000046	5.28000021	83	12	2.702651495	1.152002019	Straight
51.72999954	49.33000183	12.18999958	20.15999985	4.909999847	62	45	4.105906411	1.048651888	Concave
21.56999969	18.88999939	2.839999914	10.73999977	3.680000067	0	2	2.918478145	1.141874028	Concave
39.27000046	30.11000061	11.06999969	23.11000061	4.679999828	0	16	4.9380345	1.304217857	Straight
28.59000015	17.53000069	4.409999847	21.23999977	6.739999771	59	4	3.151335385	1.63091837	Convex
51.02000046	33.04999924	7.369999886	25.13999939	10.52000046	73	17	2.389733678	1.543721683	Convex
43.33000183	27.04000092	7.190000057	11.32999992	6.820000172	71	10	1.661290269	1.602440842	Ridged
39.75	23.64999962	6.829999924	21.04999924	6.28000021	0	16	3.351910595	1.680761126	Convex
35.81000137	23.19000053	5.25	22.61000061	5.650000095	78	7	4.001769952	1.54420011	Concave
43.88999939	35.50999832	7.179999828	16.56999969	2.75	0	16	6.025454433	1.235989903	Concave
33.24000168	25.19000053	5.690000057	21.36000061	4.050000191	51	8	5.274073976	1.319571297	Concave
47.61000061	29.80999947	4.5	12.69999981	6.21999979	71	12	2.041800681	1.597115111	Convex
31.28000069	22.25	5.139999866	19.62000084	1.830000043	0	5	10.72131168	1.405842728	Concave
55.86000061	28.97999954	5.489999771	10.23999977	4.230000019	92	15	2.420803717	1.927536284	Ridged
26.61000061	8.409999847	3.519999981	9.970000267	5.369999886	0	2	1.85661089	3.164090499	Ridged
29.28000069	20.38999939	8.789999962	13.60000038	7.889999866	0	6	1.723700965	1.435998115	Ridged
43.90000153	18.40999985	5.809999943	18.28000069	7.489999771	68	6	2.440587617	2.384573704	Convex
26.69000053	16.19000053	26.87999916	12.31999969	3.789999962	0	3	3.250659581	1.648548465	Ridged
44.68000031	28.90999985	3.279999971	22.05999947	4.659999847	80	7	4.733905621	1.54548601	Concave
33.25999832	27.52000046	5	14.13000011	6.400000095	84	7	2.207812484	1.2085755	Ridged
24.98999977	26.10000038	6.380000114	33.66999817	9.119999886	0	7	3.69188581	0.957471242	Convex
31.79000092	25.10000038	8.800000191	10.77000046	3.660000086	0	6	2.942623007	1.266533882	Ridged
52.5	35.18000031	9.640000343	18.5	7.079999924	82	24	2.612994378	1.492325172	Convex
18.93000031	20.62000084	3.579999924	21.11000061	4.489999771	0	2	4.701559396	0.918040715	Convex
31.64999962	20.37999916	3.220000029	7.599999905	1.360000014	0	1	5.588235167	1.552993176	Convex
31.23999977	16.10000038	3.880000114	10.18999958	4.289999962	40	3	2.375291298	1.940372611	Convex
32.25	14.35000038	3.460000038	8.93999958	4.360000134	62	3	2.050458556	2.2473867	Convex
26.19000053	11.39000034	5.300000191	4.829999924	2.75999999	0	1	1.749999979	2.299385404	Ridged
26.46999931	15.48999977	5.840000153	14.97000027	4.730000019	80	3	3.164904907	1.708844397	Ridged
24.73999977	16.62000084	4.699999809	14.06999969	3.49000001	64	3	4.031518524	1.488567901	Concave
24.43000031	21.25	4.809999943	10.48999977	5.849999905	60	4	1.793162383	1.149647073	Ridged
37.06999969	26.01000023	4.099999905	16.85000038	6.710000038	76	7	2.51117739	1.425221044	Convex
27.39999962	14.94999981	2.309999943	22.09000015	7	0	2	3.155714307	1.832775918	Straight
44.56000137	23.77000046	4.679999828	20.84000015	6.659999847	71	7	3.129129224	1.87463191	Convex
30.29000092	19.94000053	5.360000134	9.050000191	4.789999962	62	5	1.889352873	1.519057177	Convex
28.79000092	28.56999969	7.699999809	48.77000046	10.30000019	43	11	4.734951414	1.007700428	Straight
47.38999939	39.77999878	13.26000023	21.17000008	8.100000381	67	38	2.613580134	1.191302183	Concave
39.34000015	30.81999969	5.300000191	18.89999962	3.930000067	78	8	4.809160127	1.276443885	Concave
27.37000084	22.47999954	2.529999971	13.52999973	2.390000105	0	5	5.661087504	1.217526753	Concave
36.58000183	23.45000076	4.800000191	21.93000031	4.860000134	62	6	4.512345618	1.55991474	Convex
31.02000046	24.81999969	7.639999866	18.62999916	8.010000229	72	9	2.325842525	1.249798584	Ridged
30.12000084	22.07999992	5.880000114	8.899999619	2.589999914	52	5	3.436293403	1.364130478	Ridged
44.31999969	19.95999908	4.639999866	15.59000015	6.289999962	73	6	2.4785374	2.220440969	Ridged
27.35000038	24.06999969	3.599999905	10.43999958	4.170000076	44	4	2.503596976	1.136269245	Ridged
45.63999939	38.52000046	12.73999977	22.19000053	10.64999962	45	26	2.083568199	1.184839015	Ridged
24.18000031	13.88000011	3.970000029	9.890000343	5.329999924	56	1	1.8555348	1.742074936	Ridged
48.86000061	46.52000046	11.35999966	33.56000137	11.06999969	83	29	3.031617191	1.050300949	Convex
41.40000153	25.23999977	4.289999962	11.13000011	2.49000001	89	6	4.469879544	1.640253641	Concave
25.42000008	23.60000038	4.329999924	24.56999969	4.610000134	0	3	5.329717782	1.07711863	Convex
30.29999924	23.95000076	6.010000229	10.98999977	3.079999924	68	5	3.568181832	1.265135627	Concave
51.75999832	24.10000038	6.099999905	13.40999985	5.670000076	77	11	2.365079307	2.147717739	Convex
29.29999924	30.23999977	3.619999886	13.44999981	2.470000029	76	3	5.445343989	0.968915326	Straight
51.27999878	26.96999931	6.380000114	13.96000004	3.220000029	93	12	4.3354037	1.901371898	Concave
29.56999969	35.18999863	8.510000229	32.90000153	5.869999886	56	11	5.604770387	0.840295562	Concave
42.97999954	29.04999924	11.53999996	45.11999893	13.40999985	55	30	3.364653202	1.479518095	Convex
57.43000031	27.29999924	8.760000229	17.56999969	3.809999943	95	16	4.611548544	2.103663074	Ridged
23.71999931	25.43000031	4.800000191	33.83000183	5.619999886	74	5	6.019573401	0.932756548	Concave
48.86999893	25.34000015	3.150000095	20.18000031	3.609999895	0	6	5.590027949	1.928571375	Concave
29.44000053	22.25	4.519999981	16.26000023	4.260000229	0	3	3.816901257	1.323146091	Concave
35.54999924	23.37999916	9.590000153	12.18000031	5.860000134	72	9	2.078498299	1.52053039	Convex
40.27999878	27.30999947	10.18999958	11.64999962	2.529999971	66	13	4.604742986	1.474917597	Concave
42.72999954	20.94000053	5.099999905	12.81999969	5.340000153	0	8	2.400748937	2.040592094	Convex
24.52000046	22.06999969	6.570000172	26.77000046	5.340000153	66	5	5.013108557	1.111010458	Convex
53.75	38.38999939	5.909999847	19.18000031	8.329999924	0	17	2.302521067	1.400104216	Convex
37.61999893	22.36000061	5.230000019	25.59000015	7.670000076	0	8	3.336375475	1.6824686	Ridged
31.95000076	27.45000076	3.559999943	30.11000061	7.510000229	63	6	4.009320864	1.163934422	Concave
27.87999916	23.29999924	10.31000042	16.78000069	5.110000134	0	8	3.283757387	1.196566527	Ridged
49.70999908	32.81999969	6.019999981	27.90999985	8.479999542	0	16	3.291273745	1.514625215	Convex
39.20999908	21.31999969	2.480000019	14.67000008	5.539999962	0	4	2.648014473	1.839118182	Ridged
33.04999924	21.54999924	7.170000076	17.88999939	6.380000114	0	6	2.804075089	1.53364271	Ridged
38.43999863	34.97000122	13.56999969	27.62000084	12.36999989	0	21	2.23282143	1.099227832	Convex
44.63000107	29.13999939	13.75	32.27999878	10.17000008	0	27	3.174041153	1.531571791	Ridged
52.81999969	67.93000031	10.03999996	33.95999908	11.77000046	63	46	2.885301423	0.777565132	Straight
29.88999939	23.96999931	6.909999847	20.30999947	5.739999771	0	5	3.538327575	1.246975396	Straight
27.61000061	24.27000046	4.119999886	7.210000038	2.660000086	74	3	2.710526242	1.137618463	Convex
54.15999985	35.36000061	11.43999958	11.44999981	3.950000048	0	24	2.898734094	1.531674177	Convex
66.33999634	32.34000015	14.06999969	28.14999962	12.30000019	66	47	2.28861782	2.0513295	Ridged
49.15999985	41.63999939	9.840000153	35.45000076	10.06000042	69	24	3.523856787	1.180595595	Convex
28.34000015	16.42000008	3.960000038	15.61999989	3.869999886	0	3	4.036175801	1.725943971	Concave
40.31000137	40.97000122	11.42000008	31.19000053	11.26000023	76	27	2.769982228	0.983890656	Concave
28.77000046	25.93000031	7.179999828	23.5	8.199999809	70	8	2.865853725	1.10952565	Straight
45.68000031	28.64999962	7.340000153	34.75	10.25	41	23	3.390243902	1.59441539	Ridged
28.88999939	20.85000038	3.920000076	4.909999847	1.149999976	0	3	4.269565173	1.385611456	Concave
39.72000122	26.59000015	3.25	4.730000019	1.980000019	0	4	2.388888876	1.493794697	Concave
26.23999977	18.12999916	1.980000019	3.890000105	1.710000038	0	1	2.274853812	1.44732493	Convex
37.47999954	20.59000015	5.900000095	19.79999924	4.230000019	0	6	4.680850863	1.820301081	Ridged
42.70999908	15.86999989	6.190000057	18.04000092	11.10000038	0	45	1.625225252	2.691241297	Ridged
25.90999985	25.93000031	3.470000029	18.13999939	6.309999943	64	5	2.874801831	0.999228675	Convex
36.65000153	13.27000046	6.710000038	11.76000023	6.199999809	0	5	1.896774289	2.761868897	Convex
32.22000122	24.51000023	5.039999962	25.95000076	6.059999943	54	6	4.282178384	1.314565521	Straight
49.09000015	14.64000034	15.11999989	45.54000092	13.57999992	77	48	3.35346106	3.353142009	Convex
35.04999924	16.60000038	3.74000001	9.789999962	3.619999886	0	2	2.704419964	2.111445689	Ridged
27.37000084	20.93000031	3.869999886	23.70000076	6.039999962	78	4	3.92384121	1.307692328	Convex
53.45999908	29.19000053	7.360000134	23.68000031	5.739999771	63	15	4.125435759	1.831449062	Convex
63.70999908	24.85000038	5.53000021	11.27999973	5.090000153	86	12	2.2161099	2.56378262	Ridged
40.56999969	38.43000031	11.26000023	34.02000046	16.45000076	46	34	2.068085039	1.055685646	Ridged
21.62999916	24.54999924	3.970000029	13.55000019	3.559999943	0	3	3.80617989	0.881059056	Straight
56.59000015	35.90999985	8.989999771	12.43000031	1.269999981	0	25	9.787401965	1.575884166	Ridged
49.81000137	43.38000107	8.369999886	21.01000023	9.159999847	66	24	2.293668186	1.148224992	Convex
23.62999916	26.09000015	4.070000172	22	7.059999943	50	4	3.116147334	0.905710963	Convex
23.61000061	18.29000092	5.019999981	15.75	1.620000005	0	2	9.722222192	1.290869296	Concave
31.04000092	25.95999908	3.890000105	13.31000042	6.809999943	0	6	1.954478786	1.195685748	Convex
27.14999962	12.55000019	3.779999971	10.02999973	2.430000067	0	2	4.127571792	2.163346551	Convex
29.10000038	18.15999985	2.829999924	6.78000021	3.180000067	0	3	2.132075493	1.602422942	Ridged
36.47000122	27.68000031	6.369999886	5.570000172	1.50999999	0	7	3.68874186	1.317557833	Convex
36.84000015	23.82999992	6.440000057	16.64999962	5.340000153	76	12	3.117977368	1.545950494	Convex
28.44000053	23.78000069	9.93999958	12.07999992	7.190000057	52	8	1.680111241	1.195962982	Ridged
33.56000137	23.11000061	3.880000114	22.79999924	8.350000381	59	5	2.730538707	1.452185222	Ridged
40.29999924	36.40999985	7.989999771	23.34000015	11.5	50	16	2.02956523	1.106838764	Ridged
51.00999832	22.95000076	6.860000134	23.18000031	4.329999924	0	22	5.353348895	2.222657805	Ridged
29.62999916	13.86999989	4.03000021	15.64999962	5.800000191	0	3	2.698275708	2.136265277	Convex
30.54000092	30.45000076	10.44999981	20.12000084	8.510000229	0	17	2.364277356	1.00295567	Convex
32.86999893	28.17000008	3.779999971	16.77000046	5.820000172	0	7	2.881443293	1.166844119	Straight
29.51000023	25.37000084	2.349999905	33.61000061	6.869999886	55	8	4.892285468	1.163184835	Ridged
34.70999908	21.68000031	4.429999828	19.62999916	5.96999979	52	6	3.288107178	1.601014695	Convex
42.79000092	20.52000046	3.5	22.95000076	6.309999943	63	6	3.637084147	2.085282649	Straight
29.02000046	14.89000034	6.860000134	15.97999954	8.819999695	0	4	1.811791394	1.948959019	Ridged
32.95999908	24.95000076	5.670000076	20.12000084	4.130000114	72	8	4.871670771	1.321042007	Concave
42.5	27.70000076	4.150000095	30.06999969	10.98999977	74	8	2.736123778	1.534295987	Convex
30.56999969	22.94000053	5.480000019	12.06999969	8.569999695	58	7	1.408401414	1.332606756	Ridged
44.77000046	29.05999947	9.18999958	19.75	6.460000038	94	15	3.057275524	1.540605687	Convex
32.15000153	14.85000038	3.049999952	7.449999809	4.480000019	85	1	1.662946379	2.164983213	Convex
21.96999931	20.76000023	4.760000229	32.34000015	10.34000015	40	5	3.127659544	1.058285119	Convex
38.02000046	22.36000061	13.02000046	12.56999969	4.039999962	0	14	3.111386091	1.700357756	Ridged
42.41999817	20.65999985	4.369999886	19.40999985	5.809999943	0	6	3.340791745	2.053242908	Convex
25.87999916	18.78000069	2.440000057	11.40999985	2.099999905	0	1	5.433333508	1.378061672	Straight
63.06999969	61.18999863	11.75	40.84999847	8.949999809	72	59	4.564245737	1.030723993	Ridged
26.90999985	26.36000061	4.28000021	6.889999866	3.289999962	84	3	2.094224907	1.020864918	Convex
36.15999985	24.86000061	3.880000114	13.85000038	3.650000095	74	6	3.794520553	1.454545413	Concave
18.55999947	6.929999828	6.150000095	30.59000015	9.510000229	0	3	3.216614029	2.678210668	Straight
34.38999939	16.90999985	4.449999809	25.20000076	3.900000095	0	5	6.461538499	2.033707847	Convex
36.68000031	29.82999992	13.05000019	13.96000004	5.480000019	0	13	2.547445254	1.22963461	Ridged
34.29000092	31.48999977	5.559999943	18.97999954	4.849999905	0	8	3.913402044	1.088917154	Convex
37.61999893	27.37999916	4.809999943	13.85000038	4.449999809	69	7	3.11235977	1.37399562	Concave
26.45999908	20.52000046	5.809999943	23.42000008	10.22000027	0	6	2.291585074	1.28947361	Convex
33.47000122	35.43000031	8.840000153	10.77000046	7.400000095	51	22	1.455405449	0.944679676	Concave
37.77000046	27.04000092	3.99000001	20.86000061	4.96999979	86	7	4.197183399	1.396819496	Convex
27.12999916	20.72999954	4.420000076	7.320000172	2.559999943	0	3	2.859375131	1.308731296	Straight
42.83000183	12.69999981	5.239999771	12.89000034	2.690000057	0	3	4.791821586	3.372441139	Convex
29.64999962	21.62999916	3.579999924	12.61999989	6.909999847	0	5	1.826338664	1.370781358	Ridged
48.43999863	38.68000031	5.239999771	38.11000061	8.109999657	60	16	4.699137142	1.252326738	Concave
19.90999985	26.5	4.840000153	18.67000008	5.409999847	0	3	3.451016748	0.751320749	Straight
51.83000183	44.93000031	12.11999989	39.27000046	10.76000023	0	42	3.649628218	1.153572256	Concave
36.34000015	21.93000031	6.050000191	19.85000038	1.419999957	0	9	13.97887393	1.657090727	Convex
28.45999908	27.77000046	4.800000191	19.12999916	6.960000038	0	5	2.748563083	1.024846907	Ridged
32.86999893	31.57999992	5.519999981	10.64000034	5.840000153	0	8	1.821917819	1.040848607	Straight
36.00999832	14.59000015	4.409999847	15.14000034	3.640000105	0	6	4.159340633	2.468128715	Ridged
25.96999931	16.89999962	4.25	22.93000031	6.010000229	0	3	3.815307727	1.536686384	Ridged
46.75999832	28.25	7.980000019	12.28999996	7.329999924	0	13	1.676671226	1.655221179	Ridged
31.48999977	32.52999878	7.409999847	24.05999947	6.650000095	0	9	3.618044981	0.96802954	Concave
27.30999947	12.85999966	8.760000229	9.710000038	5.46999979	0	3	1.775137187	2.123639206	Ridged
57.11000061	48.56999969	14.13000011	20.45000076	7.21999979	0	40	2.83241016	1.175828721	Ridged
24.70000076	15.57999992	4.230000019	8.539999962	3.369999886	0	2	2.534124704	1.585365911	Straight
40.58000183	25.44000053	7.840000153	4.420000076	1.889999986	0	14	2.338624396	1.595125825	Concave
45.38000107	30.84000015	13.18999958	23.12999916	4.559999943	0	17	5.0723683	1.471465657	Concave
25.42000008	20.68000031	6.940000057	4.510000229	3.349999905	0	4	1.346268763	1.229206949	Ridged
23.95000076	25.45000076	10.36999989	10.81000042	8.140000343	0	10	1.328009824	0.941060905	Concave
32.79999924	27.73999977	9.539999962	14.98999977	8.380000114	0	11	1.788782764	1.182408057	Ridged
28.09000015	24.03000069	4.96999979	29.04999924	7.289999962	0	5	3.984910753	1.168955445	Ridged
31.37999916	24.19000053	6.829999924	12.55000019	3.230000019	0	6	3.885448952	1.297230197	Concave
27.27000046	26.60000038	3.210000038	24.29999924	3.529999971	0	4	6.883852532	1.025187973	Concave
21.37999916	18.25	4.019999981	14.84000015	4.849999905	0	2	3.059793905	1.171506803	Ridged
42.86999893	36.34999847	5.949999809	44.11000061	8.199999809	0	15	5.379268492	1.179367283	Concave
38.70000076	38.65000153	7.179999828	15.40999985	5.809999943	0	14	2.65232358	1.001293641	Ridged
23.53000069	24.55999947	4.809999943	22.76000023	4.619999886	0	5	4.926407098	0.958061938	Concave
46.54999924	25.90999985	7.449999809	22.85000038	5.25	0	13	4.352381025	1.796603609	Concave
34.11000061	25.79999924	6.440000057	17.36000061	8.93999958	0	10	1.941834611	1.322093086	Convex
42.74000168	38.38000107	5.670000076	43.93000031	6.760000229	0	13	6.498520536	1.113600846	Concave
33.25999832	23.18000031	3.420000076	8.739999771	2.289999962	0	3	3.81659385	1.434857544	Ridged
36.84999847	31.81999969	7.440000057	27.09000015	11.56999969	0	10	2.341400249	1.158076645	Concave
24.13999939	16.77000046	4.130000114	17.5	6.130000114	0	3	2.854812345	1.439475178	Convex
48.59999847	21.01000023	3.019999981	13.11999989	5.21999979	0	7	2.513410042	2.3131841	Ridged
41.95000076	20.35000038	4.130000114	10.57999992	2.980000019	0	5	3.550335521	2.06142506	Convex
28.54999924	27.44000053	5.179999828	24.23999977	9.25	55	7	2.620540516	1.040451847	Convex
24.73999977	16.02000046	2.349999905	9.449999809	2.980000019	0	2	3.171140855	1.544319542	Straight
24.04000092	21.03000069	2.99000001	14.02000046	3.849999905	0	3	3.641558651	1.14312887	Concave
24.35000038	18.79000092	3.49000001	14.94999981	3.910000086	0	3	3.823529279	1.295902032	Concave
46.49000168	32.61000061	8.119999886	15.10999966	5.579999924	79	14	2.707885281	1.425636333	Ridged
20.70999908	22.06999969	5.679999828	26.22999954	3.730000019	0	3	7.032171423	0.93837786	Concave
28.15999985	19.45000076	3.049999952	17.30999947	5.78000021	88	3	2.994809488	1.447814846	Convex
41.04999924	18.52000046	9.640000343	21.17000008	5.730000019	0	7	3.69458988	2.216522582	Ridged
31.70999908	22.20000076	5.480000019	6.119999886	5.349999905	0	4	1.143925233	1.428378288	Convex
29.12000084	14.63000011	4.079999924	6.590000153	4.210000038	0	2	1.565320687	1.990430664	Ridged
41.34999847	35	8.710000038	14.42000008	5.539999962	0	16	2.602888119	1.181428528	Convex
36	21.12999916	4.190000057	20.68000031	5.239999771	0	5	3.946565117	1.703738828	Concave
24.19000053	17.56999969	4.869999886	15.07999992	9.140000343	0	4	1.64989052	1.376778654	Ridged
26.06999969	17.06999969	4.71999979	4.300000191	1.279999971	0	3	3.359375225	1.527240783	Convex
46.65999985	17.01000023	5.519999981	14.97999954	4.659999847	71	6	3.214592282	2.743092253	Straight
39.08000183	21.29999924	6.650000095	14.68999958	7.539999962	0	7	1.948275816	1.834741935	Ridged
46.54000092	21.64999962	4.199999809	9.930000305	3.390000105	0	5	2.929203539	2.14965366	Concave
42.25999832	24.03000069	4.659999847	8.399999619	3.279999971	0	4	2.560975516	1.758634919	Convex
20.10000038	18.53000069	6.690000057	8.630000114	5.619999886	0	3	1.53558724	1.084727449	Concave
25.18000031	18.27000046	3.029999971	15.59000015	3.829999924	0	2	4.070496203	1.378215636	Straight
30.48999977	16.06999969	5.099999905	12.40999985	6.570000172	0	4	1.888888817	1.897324229	Ridged
26.70999908	19.43000031	2.720000029	28.01000023	6.28000021	0	4	4.46019097	1.374678263	Straight
28.15999985	14.18000031	4.070000172	10.53999996	7.409999847	0	3	1.422402183	1.985895574	Convex
42.43000031	30.04000092	4.440000057	23.28000069	8.369999886	52	11	2.781362127	1.412450034	Convex
55.38000107	44.86999893	15.89000034	34.31999969	13.26000023	0	52	2.588235226	1.23423228	Convex
29.70999908	19.04999924	3.920000076	13.55000019	3.150000095	0	3	4.301587232	1.559580066	Straight
24.53000069	17.01000023	2.579999924	27.03000069	7.400000095	0	2	3.652702749	1.442092908	Convex
27.62999916	24.06999969	8.56000042	19.97999954	7.340000153	38	10	2.722070725	1.147901933	Concave
51.34999847	19.98999977	5.289999962	16.32999992	8.170000076	77	10	1.998775981	2.568784345	Ridged
61.13999939	38.93000031	9.079999924	19.65999985	5.110000134	0	28	3.847357991	1.570511146	Ridged
44.84000015	24.28000069	5.539999962	14.93999958	6.070000172	79	8	2.461284869	1.846787433	Convex
30.85000038	16.62999916	5.190000057	14.47000027	4.28000021	0	3	3.380841019	1.855081295	Straight
51.86000061	47.29000092	14.06000042	19.17000008	8.640000343	0	42	2.218749921	1.096637759	Ridged
24.90999985	23.14999962	4.340000153	10.72000027	6.639999866	0	3	1.614457905	1.076025929	Ridged
23.14999962	12.67000008	9.699999809	7.059999943	12.19999981	0	3	0.578688529	1.827150708	Straight
26.70000076	13.02999973	1.940000057	5.210000038	1.200000048	0	1	4.341666525	2.049117522	Concave
32.33000183	27.96999931	7.360000134	26.29999924	11.5	0	7	2.286956456	1.155881395	Ridged
57.02999878	35.66999817	13.78999996	8.649999619	7.929999828	0	45	1.090794427	1.598822588	Ridged
39.52000046	17.72999954	4.610000134	9.880000114	3.019999981	0	3	3.271523237	2.228990496	Convex
40.18000031	22.15999985	11.22000027	22.56999969	4.730000019	0	9	4.771670106	1.813176922	Ridged
35.88000107	14.64999962	4.110000134	10.84000015	3.390000105	0	3	3.197640063	2.449146894	Concave
34.93999863	19.95999908	8.18999958	15.80000019	8.399999619	0	7	1.880952489	1.750501014	Ridged
26.59000015	32.54999924	8.460000038	18.70999908	5.139999866	0	9	3.640077737	0.816897105	Concave
44.29999924	24.51000023	5.25	12.93000031	6.670000076	0	8	1.938530759	1.807425493	Ridged
43.72000122	32.25999832	6.25	18.80999947	5.429999828	0	9	3.46408841	1.355238794	Concave
41.52000046	29.78000069	4.820000172	9.409999847	2.660000086	0	9	3.537593813	1.394224295	Convex
49.86000061	39.5	12.23999977	19.23999977	12.17000008	0	28	1.5809367	1.262278496	Ridged
51.95999908	30.85000038	18.30999947	6.059999943	2.579999924	0	28	2.348837256	1.684278718	Concave
30.75	23.87999916	7.010000229	8.210000038	5.079999924	0	8	1.616141764	1.287688488	Concave
26.52000046	19.72999954	4.96999979	15.43000031	2.839999914	0	3	5.433098865	1.344146025	Convex
32.88999939	29.51000023	8.729999542	35.70000076	7.449999809	0	11	4.791946534	1.114537416	Ridged
30.92000008	23.72999954	8.119999886	10.47999954	4.429999828	0	8	2.365688476	1.302992022	Convex
27.54999924	16.5	4.159999847	13.43999958	2.150000095	0	2	6.251162319	1.669696924	Convex
31.67000008	27.80999947	8.369999886	14.96000004	1.860000014	0	6	8.043010714	1.138799018	Convex
27.70999908	22.32999992	5.21999979	8.590000153	2.329999924	0	3	3.686695465	1.240931446	Straight
33.59000015	19.73999977	7.400000095	12.57999992	7.139999866	0	2	1.761904784	1.701621101	Convex
33.24000168	22.65999985	8.460000038	12.19999981	5.559999943	0	7	2.194244593	1.466902114	Convex
27.53000069	20.98999977	2.890000105	3.019999981	1.330000043	0	2	2.270676604	1.311576989	Straight
27.90999985	18.89999962	7.630000114	5.159999847	1.649999976	0	3	3.12727268	1.476719598	Concave
21.09000015	18.20000076	9.520000458	7.989999771	2.930000067	0	4	2.726962317	1.158791169	Convex
22.04999924	19.71999931	8.260000229	17.93000031	6.300000191	0	5	2.846031709	1.118154159	Straight
31.37999916	20.68000031	3.880000114	9.760000229	3.069999933	0	3	3.179153238	1.51740806	Convex
44.97000122	23.92000008	7.110000134	6.429999828	2.25999999	0	7	2.84513268	1.880016767	Convex
53.47000122	40.43000031	16.59000015	12.05000019	4.090000153	0	35	2.946210205	1.322532793	Ridged
31.06999969	22.63999939	3.440000057	4.039999962	1.840000033	0	2	2.195652114	1.372349847	Convex
32.38000107	25.52000046	5.820000172	24.97999954	7.71999979	55	5	3.235751324	1.268808796	Concave
44.72000122	31.37999916	5.480000019	12.14999962	5.440000057	72	10	2.233455789	1.425111613	Convex
35.11999893	25.20999908	4.159999847	11.60999966	4.019999981	0	8	2.888059631	1.393097985	Convex
25.69000053	20.21999931	6.400000095	20.78000069	6.289999962	74	5	3.303656727	1.270524303	Convex
34.24000168	38.91999817	3.24000001	12.01000023	3.299999952	78	6	3.639394062	0.879753425	Convex
49.04999924	23.42000008	10.81000042	21.09000015	5.670000076	91	19	3.719576696	2.094363752	Convex
29.11000061	17.5	4.440000057	18.12000084	5.119999886	77	3	3.539062743	1.663428606	Convex
54.5	27.57999992	9.880000114	18.65999985	10.14000034	71	16	1.84023661	1.976069621	Convex
24.72999954	14.13000011	6.849999905	13.02000046	4.409999847	68	3	2.952381159	1.750176882	Convex
33.20999908	30.75	6.489999771	26.54999924	8.279999733	68	11	3.206521751	1.07999997	Convex
39.77000046	24.55999947	7.760000229	15.61999989	7.239999771	61	7	2.157458617	1.619299728	Convex
43.27999878	18.04999924	11.14999962	28.84000015	12.22000027	43	14	2.360065427	2.397783967	Ridged
32.95000076	28.04000092	10.02000046	16.19000053	7.550000191	77	10	2.144370877	1.175106979	Convex
38.41999817	27.95000076	9.470000267	22.28000069	14.05000019	64	13	1.585765152	1.374597393	Convex
34.79000092	19.45000076	3.470000029	20.78000069	3.680000067	0	4	5.646739215	1.788688923	Concave
29.96999931	25.46999931	3.470000029	8.479999542	2.710000038	78	4	3.129151079	1.17667845	Convex
45.36999893	20.70000076	5.730000019	19.13999939	4.150000095	76	7	4.61204794	2.191787307	Convex
43.22000122	30.87000084	5.289999962	14.71000004	5.050000191	75	12	2.912871185	1.400064789	Convex
42.52999878	21.71999931	5.96999979	25.12000084	7.940000057	0	10	3.163728043	1.958103137	Convex
34.22999954	27.63999939	3.650000095	24.79999924	4.559999943	82	6	5.438596393	1.238422587	Straight
27.47999954	24.75	5.420000076	14.26000023	5.190000057	66	4	2.747591536	1.110303012	Convex
59.79000092	45.33000183	8.510000229	20.88999939	5.039999962	78	24	4.14484118	1.318994011	Straight
31.42000008	15.98999977	3.289999962	13.56000042	3.839999914	82	2	3.531250188	1.964978145	Convex
49.47999954	21.51000023	4.21999979	11.93000031	2.75999999	86	7	4.322463896	2.300325384	Straight
43.74000168	33.63000107	4.960000038	11.63000011	2.890000105	80	8	4.024221345	1.300624451	Convex
39.38999939	29.10000038	2.480000019	13.06999969	4.940000057	77	6	2.645748895	1.353608209	Concave
32.06999969	32.06000137	5.909999847	27.43000031	6.21999979	77	8	4.409968044	1.000311863	Convex
21.48999977	27.20000076	9.43999958	21.64999962	6.539999962	72	7	3.310397515	0.790073499	Ridged
37.16999817	22.90999985	13.36999989	22.13999939	5.5	NA	14	4.025454435	1.622435548	Concave
27.22999954	15.47000027	6.679999828	23.26000023	6.300000191	79	4	3.692063417	1.760180935	Ridged
56.68999863	30.36000061	6.610000134	17.98999977	8.729999542	73	19	2.060710276	1.867259469	Ridged
43.25	32.18000031	6.739999771	29.53000069	7.059999943	70	14	4.182719678	1.344002473	Concave
35.99000168	32.09999847	6.409999847	23.06999969	8.159999847	63	11	2.827205897	1.121183906	Convex
34	42	10	42	13	0	20	3.230769231	0.80952381	Convex
24	24	4	25	6	0	4	4.166666667	1	Straight
43	26	8	11	5	0	10	2.2	1.653846154	Convex
43	12	7	8	8	0	7	1	3.583333333	Ridged
46	25	10	16	4	0	13	4	1.84	Concave
73	38	7	33	9	0	33	3.666666667	1.921052632	Concave
55	35	6	8	3	0	21	2.666666667	1.571428571	Convex
32	26	6	11	7	0	11	1.571428571	1.230769231	Ridged
31.71999931	24.14999962	6.110000134	20.15999985	7.340000153	0	7	2.746593928	1.313457549	Convex
38.13000107	22.01000023	7.050000191	10.82999992	4.590000153	0	7	2.359477028	1.732394397	Ridged
31.62000084	18.40999985	4.510000229	14.75	3.819999933	0	4	3.861256612	1.717544872	Convex
47.25999832	33.75	6.199999809	23.37999916	8.569999695	72	15	2.728121353	1.400296247	Convex
25.94000053	25.98999977	4.420000076	17.87000084	3.890000105	95	4	4.593830426	0.998076212	Convex
51.59999847	25.73999977	3.5	18.67000008	6.130000114	85	8	3.045676955	2.004661963	Concave
28	24	2	18	4	0	4	4.5	1.166666667	Straight
54	22	6	13	8	0	10	1.625	2.454545455	Ridged
30	14	6	6	4	0	5	1.5	2.142857143	Straight
37	23	2	7	3	0	3	2.333333333	1.608695652	Convex
84	31	7	14	8	0	30	1.75	2.709677419	Ridged
25	13	4	9	2	0	1	4.5	1.923076923	Concave
23	17	3	12	2	0	2	6	1.352941176	Concave
73	35	5	8	2	0	20	4	2.085714286	Concave
23	21	6	7	2	0	3	3.5	1.095238095	Straight
24	12	4	13	5	0	3	2.6	2	Ridged
21	20	2	12	3	0	3	4	1.05	Convex
35	26	2	10	4	0	4	2.5	1.346153846	Straight
66	28	7	19	7	0	21	2.714285714	2.357142857	Convex
35	21	3	12	4	0	4	3	1.666666667	Convex
47	30	3	13	3	0	9	4.333333333	1.566666667	Convex
28	12	2	10	3	0	1	3.333333333	2.333333333	Convex
43	28	11	17	7	0	19	2.428571429	1.535714286	Concave
36	18	4	10	4	0	3	2.5	2	Convex
55	38	8	11	5	0	0	2.2	1.447368421	Ridged
47	25	7	15	6	0	13	2.5	1.88	Convex
41	26	8	15	6	0	12	2.5	1.576923077	Ridged
29	28	5	24	8	0	10	3	1.035714286	Ridged
45	29	7	28	8	0	17	3.5	1.551724138	Ridged
41.81999969	16.21999931	5.71999979	12.06999969	5.21999979	78	6	2.31226057	2.578298488	Ridged
21.05999947	21.62999916	3.910000086	22.02000046	5.28000021	50	3	4.170454467	0.973647725	Straight
61.20999908	29.42000008	6.119999886	22.72999954	4.329999924	0	20	5.249422619	2.080557407	Ridged
41.77000046	23.57999992	12.56000042	25.82999992	9.409999847	82	21	2.744952215	1.77141648	Ridged
45	28	4	10	4	0	10	2.5	1.607142857	Straight
26	24	2	17	5	0	3	3.4	1.083333333	Straight
35	16	5	3	2	0	5	1.5	2.1875	Straight
35	25	6	18	3	0	10	6	1.4	Concave
36	24	4	25	6	0	7	4.166666667	1.5	Ridged
35	22	17	29	10	0	21	2.9	1.590909091	Convex
46	31	8	20	6	0	13	3.333333333	1.483870968	Straight
21	18	5	27	6	0	4	4.5	1.166666667	Concave
23	17	4	21	5	0	4	4.2	1.352941176	Convex
36	26	5	11	3	0	8	3.666666667	1.384615385	Concave
21	24	3	11	3	0	2	3.666666667	0.875	Convex
63	26	5	24	6	0	15	4	2.423076923	Straight
25	20	4	8	4	109	3	2	1.25	Convex
19	24	6	20	6	67	2	3.333333333	0.791666667	Convex
21	22	6	22	3	74	3	7.333333333	0.954545455	Concave
29	27	9	14	9	49	7	1.555555556	1.074074074	Ridged
29	41	2	6	3	79	6	2	0.707317073	Convex
26	23	5	16	5	85	4	3.2	1.130434783	Convex
62	22	5	20	4	81	8	5	2.818181818	Ridged
35	46	23	32	13	0	42	2.461538462	0.760869565	Ridged
20	13	3	7	2	64	1	3.5	1.538461538	Concave
27	29	6	26	5	0	11	5.2	0.931034483	Concave
32	30	5	25	8	0	9	3.125	1.066666667	Ridged
25	18	7	15	8	0	6	1.875	1.388888889	Straight
41	43	8	23	7	69	31	3.285714286	0.953488372	Concave
28	27	8	16	10	0	11	1.6	1.037037037	Ridged
28	27	3	39	6	0	6	6.5	1.037037037	Concave
53	27	3	13	3	98	7	4.333333333	1.962962963	Ridged
51	39	8	15	8	0	20	1.875	1.307692308	Ridged
34	32	12	31	7	0	18	4.428571429	1.0625	Ridged
58	43	6	20	6	64	19	3.333333333	1.348837209	Ridged
33	35	8	29	9	0	12	3.222222222	0.942857143	Ridged
26	20	4	16	3	0	4	5.333333333	1.3	Ridged
29	19	4	15	4	87	3	3.75	1.526315789	Ridged
25	19	7	22	7	0	4	3.142857143	1.315789474	Convex
35	20	6	15	5	72	6	3	1.75	Convex
30	22	4	19	4	55	6	4.75	1.363636364	Concave
24	14	2	7	2	0	0	3.5	1.714285714	Ridged
24	24	8	8	2	0	4	4	1	Concave
28	24	3	14	3	0	4	4.666666667	1.166666667	Concave
29	13	2	16	2	0	1	8	2.230769231	Concave
46	27	4	7	3	0	10	2.333333333	1.703703704	Ridged
29	31	6	9	3	0	7	3	0.935483871	Concave
33	25	7	14	6	0	9	2.333333333	1.32	Concave
49	23	5	4	2	0	10	2	2.130434783	Convex
31	21	5	17	7	0	6	2.428571429	1.476190476	Ridged
37	15	7	6	2	0	4	3	2.466666667	Convex
53	37	6	20	10	0	26	2	1.432432432	Ridged
38	19	6	7	3	84	6	2.333333333	2	Convex
48	18	6	25	8	0	17	3.125	2.666666667	Concave
45	27	12	13	5	0	21	2.6	1.666666667	Straight
20	14	7	13	2	0	4	6.5	1.428571429	Straight
24	19	5	14	4	85	4	3.5	1.263157895	Ridged
25	19	4	16	4	0	3	4	1.315789474	Convex
26	24	5	17	8	0	5	2.125	1.083333333	Ridged
41	23	5	20	3	0	10	6.666666667	1.782608696	Convex
54	32	6	24	7	0	20	3.428571429	1.6875	Straight
23	12	2	9	2	0	2	4.5	1.916666667	Convex
40	22	5	14	6	75	10	2.333333333	1.818181818	Ridged
58	24	7	10	4	0	11	2.5	2.416666667	Ridged
42	21	12	14	5	0	12	2.8	2	Ridged
37	27	5	21	11	0	10	1.909090909	1.37037037	Ridged
21	23	4	15	4	0	3	3.75	0.913043478	Ridged
23.95999908	23.71999931	4.550000191	10.56000042	1.769999981	89	3	5.966101996	1.010118034	Concave
36.11000061	22.95999908	3.769999981	7.329999924	1.620000005	0	3	4.524691297	1.572735281	Concave
26.70000076	20.84000015	5.380000114	12.59000015	5.320000172	0	3	2.366541305	1.281190046	Ridged
36.13000107	28.61000061	6.150000095	17.61000061	6.840000153	79	6	2.574561435	1.26284517	Concave
33.33000183	13.81999969	6.579999924	16.63999939	6.309999943	86	4	2.637083921	2.411722328	Ridged
43.77000046	21.93000031	6.659999847	17.93000031	8.93999958	56	8	2.00559297	1.995896026	Ridged
45.59999847	35.97000122	8.460000038	17.80999947	6.25	89	15	2.849599915	1.267723017	Straight
34.43999863	25.97999954	4.989999771	14.96000004	2.700000048	0	4	5.540740657	1.325635075	Concave
29.29000092	20.52000046	9.329999924	10.5	4.949999809	85	7	2.121212203	1.427387927	Straight
45.34999847	24.73999977	7.300000191	10.52999973	4.420000076	78	8	2.382352839	1.833063819	Ridged
35.63000107	25.17000008	6.920000076	12.60999966	6.989999771	0	9	1.804005733	1.415574134	Ridged
38.29999924	22.26000023	5.019999981	8.729999542	6.449999809	85	6	1.353488341	1.720574971	Straight
19.48999977	19.29000092	11.5	30.59000015	10.97999954	0	5	2.785974629	1.010368006	Ridged
33.74000168	17.70999908	4.199999809	8.960000038	4.070000172	69	4	2.201474118	1.905138534	Convex
28.97999954	17.06999969	4.480000019	17.02000046	3.660000086	0	3	4.65027324	1.697715294	Convex
44.77999878	25.10000038	4.710000038	9.020000458	3.529999971	0	6	2.555240944	1.784063669	Ridged
54.84000015	45.75	8.670000076	17.52000046	8.550000191	0	16	2.049122815	1.198688528	Ridged
30.64999962	28.54000092	7.630000114	13.43999958	3.5	68	6	3.83999988	1.073931277	Straight
59.95000076	36.77999878	8.930000305	14.51000023	7.369999886	79	24	1.968792463	1.629962011	Concave
30.25	25.42000008	6.409999847	11.60000038	3.980000019	0	5	2.914572946	1.190007864	Straight
33.27999878	32.63000107	5.599999905	29.19000053	7.679999828	0	6	3.800781404	1.019920248	Straight
28.18000031	20.81999969	5.090000153	17.63999939	4.829999924	0	3	3.652173844	1.353506279	Concave
47.24000168	27.10000038	7.639999866	31.37000084	13.05000019	0	14	2.403831447	1.743173469	Ridged
39.18999863	35.09000015	9.319999695	12.98999977	4.789999962	0	12	2.711899765	1.116842361	Convex
31.25	17.84000015	5.400000095	5.119999886	2.849999905	0	4	1.796491248	1.7516816	Straight
31.87000084	30.79999924	4.860000134	9.989999771	2.470000029	0	5	4.044534273	1.034740313	Concave
34.91999817	17.79999924	3.99000001	12.26000023	2.460000038	0	2	4.983739854	1.961797734	Straight
40.11000061	21.68000031	5.769999981	16.40999985	6.599999905	86	7	2.486363649	1.850092253	Convex
21.90999985	19.47999954	3.309999943	26.81999969	4.510000229	73	3	5.946784552	1.124743345	Concave
36.68999863	31.82999992	3.900000095	12.18000031	4.110000134	0	6	2.963503628	1.152686105	Convex
30.31999969	25.31999969	3.880000114	10.93999958	3.039999962	0	3	3.598684117	1.197472356	Concave
28.87000084	18.72999954	5.409999847	10.85000038	4.079999924	84	3	2.659313868	1.541377552	Convex
40.54000092	26.55999947	9.989999771	8.619999886	3.680000067	0	8	2.342391231	1.526355487	Concave
38.58000183	30.45999908	11.27999973	34.02000046	9.899999619	0	16	3.436363815	1.266579218	Ridged
31.61000061	19.93000031	2.859999895	11.28999996	2.400000095	0	2	4.704166464	1.586051185	Straight
29.46999931	20.62000084	4.050000191	20.04999924	4.610000134	70	4	4.34924049	1.429194865	Concave
30.76000023	26.40999985	7.070000172	28.28000069	6.900000095	86	5	4.098550768	1.164710352	Convex
28.54000092	15.38000011	3.819999933	12.46000004	4.900000095	0	2	2.542857102	1.855656744	Ridged
30.37000084	28.12999916	9.300000191	23.35000038	5.940000057	62	7	3.930976457	1.07963035	Concave
59.50999832	16.22999954	4.78000021	16.73999977	4.690000057	0	8	3.569296283	3.666666667	Convex
42.40999985	32.29000092	8.609999657	23.54999924	9.819999695	78	15	2.398167003	1.313409682	Straight
47.45000076	15.84000015	18.17000008	11.32999992	4.550000191	0	18	2.490109768	2.995580828	Ridged
46.77000046	18.86000061	9.600000381	16.88999939	4.079999924	0	9	4.13970581	2.479851482	Straight
30.75	34.84999847	12.22999954	31.36000061	11.22000027	0	10	2.7950089	0.88235298	Straight
28.29000092	20.90999985	3.079999924	14.43000031	4.199999809	65	2	3.435714516	1.35294123	Concave
60.36999893	25.40999985	8.31000042	16.54999924	8.210000038	68	17	2.015834246	2.375836257	Convex
19.92000008	20.39999962	8.279999733	14.84000015	11.02000046	59	7	1.346642426	0.97647061	Ridged
24.20000076	17.36000061	3.549999952	8.569999695	3.720000029	0	2	2.303763341	1.394009211	Convex
29.64999962	28.55999947	7.519999981	27.04000092	7.300000191	0	8	3.704109618	1.038165272	Convex
36.84000015	16.54999924	6.889999866	19.11000061	12.01000023	60	8	1.591174042	2.225981984	Ridged
29.18000031	24.72999954	8.840000153	26.53000069	14.52999973	46	10	1.825877576	1.179943423	Ridged
40.56999969	19.67000008	2.980000019	13.02999973	6.550000191	76	4	1.989312878	2.06253175	Ridged
31.05999947	21.60000038	6.679999828	21.12000084	6.650000095	72	0	3.175939931	1.437962913	Ridged
66.80000305	21.86000061	7.079999924	39.15000153	7.329999924	83	20	5.341064384	3.055809752	Concave
37.06000137	25.43000031	5.630000114	17	6.46999979	65	9	2.627511677	1.457333894	Convex
39.90000153	22.79000092	6.570000172	22.32999992	11.32999992	81	7	1.970873793	1.750767877	Convex
24.46999931	19.92000008	3.99000001	13.94999981	3.200000048	63	3	4.359374875	1.228413615	Concave
38.99000168	30.62999916	4.230000019	34.93999863	6.460000038	65	9	5.408668487	1.272935121	Concave
39.52999878	27.44000053	9.819999695	22.10000038	6.510000229	67	8	3.394777205	1.440597595	Convex
44.45000076	28.90999985	4.980000019	14.47999954	7.650000095	72	11	1.892810374	1.537530301	Convex
27.90999985	22.61000061	6.03000021	24.26000023	7.110000134	50	7	3.412095608	1.234409513	Concave
41.11000061	25.60000038	11.86999989	6.460000038	3.119999886	0	16	2.070512908	1.605859375	Ridged
34.97999954	32.18999863	8.770000458	12.53999996	6.099999905	79	11	2.05573773	1.086672912	Ridged
32.81000137	20.30999947	3.519999981	11.27000046	3.569999933	0	4	3.156862933	1.615460474	Ridged
39.93999863	21.60000038	5.329999924	10.73999977	5.46999979	0	4	1.963436962	1.849073978	Ridged
53.24000168	39.15000153	11.28999996	20.11000061	9.800000191	76	32	2.052040839	1.359897819	Convex
41.95000076	24.21999931	6.010000229	2.630000114	2.299999952	0	8	1.143478334	1.732039717	Concave
59.58000183	35.50999832	12.56999969	19.25	6.71999979	0	27	2.864583423	1.67783736	Straight
27.22999954	14.75	3.289999962	5.289999962	2.400000095	0	2	2.204166564	1.846101664	Ridged
31.96999931	21.29000092	4.449999809	10.22999954	4.239999771	92	3	2.412735871	1.501643867	Concave
18.05999947	23.88999939	4.269999981	15.75	3.690000057	0	2	4.268292617	0.755964836	Concave
34.72999954	14.89000034	3.460000038	9.159999847	2.859999895	0	2	3.202797267	2.332437794	Ridged
44.15000153	19.28000069	5.039999962	6.889999866	1.789999962	91	4	3.849162018	2.289937757	Concave
36.79000092	18.70000076	13.52000046	7.650000095	4.78000021	0	10	1.60041836	1.967379648	Ridged
36.29999924	24.79999924	5.400000095	22.23999977	5.880000114	93	4	3.782312813	1.463709692	Straight
74.25	22.69000053	7.480000019	11.27000046	6.789999962	0	21	1.659793891	3.272366605	Ridged
36.58000183	33.52000046	10.11999989	13.88000011	6.769999981	0	11	2.050221588	1.091288822	Ridged
37.84000015	33.20999908	13.82999992	23.86000061	9.029999733	0	18	2.642303579	1.139415875	Concave
33.36999893	35.02999878	7.190000057	26.97999954	4.019999981	0	8	6.711442703	0.952612049	Concave
30.85000038	17.42000008	9.890000343	18.32999992	12.22000027	0	3	1.49999996	1.770952941	Ridged
31	24	5	9	3	0	4	3	1.291666667	Convex
28	21	3	11	4	0	3	2.75	1.333333333	Ridged
75	39	10	22	10	0	48	2.2	1.923076923	Ridged
48	43	10	15	7	0	28	2.142857143	1.11627907	Ridged
30	28	6	23	7	0	6	3.285714286	1.071428571	Convex
39	23	8	7	4	0	9	1.75	1.695652174	Ridged
24	15	4	23	8	0	5	2.875	1.6	Ridged
48	31	7	7	4	0	27	1.75	1.548387097	Ridged
62	37	6	30	4	0	15	7.5	1.675675676	Concave
45	29	5	6	3	0	12	2	1.551724138	Convex
36	21	6	10	3	0	6	3.333333333	1.714285714	Ridged
22	17	3	10	3	0	2	3.333333333	1.294117647	Straight
50	28	6	20	7	78	17	2.857142857	1.785714286	Convex
29	28	3	19	5	0	6	3.8	1.035714286	Straight
40	25	7	26	4	0	13	6.5	1.6	Concave
48	25	10	32	14	0	19	2.285714286	1.92	Ridged
32.74000168	23.85000038	7.849999905	22.05999947	8.550000191	52	9	2.580116839	1.37274638	Convex
23.45000076	25.57999992	8.154999733	26.07500076	9.255000114	0	7	2.81739605	0.916731854	Convex
34.31499863	24.68499947	9.399999619	12.13000011	3.829999924	0	7	3.167101919	1.390115429	Concave
39.42499924	26.16500092	5.824999809	15.59000015	5.53000021	0	9	2.819168094	1.50678379	Concave
24.17499924	27.22500038	8.454999924	22.75499916	5.590000153	0	9	4.070661635	0.887970575	Concave
24.70999908	18.5	2.720000029	22.83499908	2.785000086	0	2	8.199281284	1.335675626	Concave
47.77000046	20.97500038	16.46999931	15.39000034	14.77999973	0	20	1.041272031	2.277473163	Convex
35.80500031	25.61499977	3.255000114	13.14999962	3.279999971	0	4	4.009146261	1.397813806	Straight
39.97499847	25.47500038	6.380000114	18.93000031	5.300000191	70	11	3.571698043	1.569185392	Concave
23.47500038	19.98999977	2.970000029	22.80999947	4.434999943	0	2	5.143179203	1.174337201	Concave
26.93499947	17.21999931	3.315000057	21.21500015	5.84499979	0	3	3.629598103	1.564169602	Ridged
26.26499939	14.98999977	4.940000057	14.52499962	3.994999886	0	2	3.635794752	1.752168098	Convex
22.92499924	19.62999916	6.139999866	16.54000092	5.215000153	0	3	3.171620409	1.167855335	Concave
17.80999947	32.21500015	4.625	28.25	5.824999809	0	4	4.849785567	0.552848033	Straight
40.75999832	29.82999992	7.144999981	17.88500023	6.894999981	0	10	2.59390867	1.366409602	Convex
36.66999817	15.26500034	4.425000191	10.97999954	3.744999886	0	4	2.931909179	2.402227144	Concave
49.29499817	36.08499908	9.664999962	32.59500122	8.574999809	0	22	3.801166408	1.366080073	Concave
44.77000046	35.83000183	9.739999771	19.00499916	9.25	0	21	2.054594504	1.249511531	Convex
38.34999847	40.41999817	4.534999847	42.23500061	7.730000019	0	15	5.463777556	0.948787734	Ridged
29.77499962	19.77499962	3.904999971	10.72000027	5.489999771	0	3	1.952641296	1.505689011	Convex
31.92000008	27.42499924	9.31499958	21.71999931	10.42000008	0	9	2.084452893	1.163901585	Ridged
32.23500061	12.88500023	4.300000191	12.36999989	3.680000067	0	2	3.361412952	2.501746219	Straight
47.39500046	27.46999931	5.925000191	18.375	7.949999809	0	10	2.31132081	1.725336791	Concave
28.39999962	14.45499992	6.295000076	19.10000038	4.050000191	0	3	4.716049254	1.964718075	Concave
23.04500008	26.62000084	6.215000153	36.76499939	5.070000172	0	6	7.251478924	0.865702455	Concave
36.90999985	20.87000084	4.34499979	27.97999954	9.024999619	0	5	3.100277088	1.768567243	Concave
68.76999664	23.10000038	10.25500011	23.32500076	11.78999996	0	23	1.978371572	2.977056083	Ridged
28.35000038	23.13500023	2.825000048	20.125	5.190000057	0	4	3.877649283	1.225416041	Convex
32.65000153	23.83499908	12.46000004	23.98999977	11.61999989	0	8	2.06454389	1.369834394	Convex
30.30999947	30.19000053	5.494999886	21.24500084	5.230000019	0	6	4.062141637	1.003974791	Concave
58.20999908	23.78000069	6.71999979	12.78499985	5.190000057	0	11	2.463391081	2.447855231	Convex
42.34500122	18.14500046	7.099999905	13.03499985	8.074999809	0	8	1.614241506	2.333700752	Convex
37.99000168	43.31999969	9.164999962	12.39000034	7.210000038	0	15	1.71844664	0.876962187	Ridged
37.56499863	30.75499916	9.239999771	28.53499985	11.32499981	0	14	2.519646828	1.221427399	Convex
26.89500046	30.65999985	7.28000021	19.56999969	8.984999657	0	6	2.178074617	0.877201585	Ridged
32.40499878	29.14999962	8.755000114	12.38500023	4.900000095	0	10	2.527551018	1.111663781	Straight
26.26000023	21.34000015	6.619999886	16.30500031	7.704999924	0	4	2.1161584	1.230552954	Ridged
64.30999756	27.84499931	3.484999895	32.86000061	4.659999847	0	10	7.051502508	2.309570808	Concave
39.11999893	20.14999962	2.809999943	13.27999973	3.25999999	63	4	4.073619562	1.941439189	Ridged
42.83000183	22.87999916	5	13.47999954	4.929999828	85	6	2.734279921	1.871940708	Convex
32.63999939	23.54999924	2.809999943	23.62000084	4.099999905	0	4	5.760975948	1.38598728	Concave
62.61999893	33.52999878	9.329999924	21.27000046	8.880000114	87	23	2.395270291	1.867581307	Convex
42.65999985	36.00999832	5.860000134	10	4.269999981	0	7	2.341920385	1.184670976	Ridged
41.54999924	28.25	5.260000229	23.96999931	9.550000191	0	11	2.509947522	1.470796433	Ridged
33.18999863	19.14999962	5.840000153	15.96000004	3.359999895	0	4	4.75000016	1.733159232	Convex
40.45999908	17.82999992	10.15999985	11.05000019	10.31999969	0	8	1.070736485	2.269209157	Ridged
26.15999985	19.12000084	4.570000172	9.890000343	4.309999943	86	3	2.294663683	1.368200769	Convex
34.50999832	28.88999939	8.520000458	21.29000092	8.670000076	0	11	2.455594087	1.194530947	Ridged
46.74499893	41.22499847	9.659999847	30.70000076	4.235000134	0	16	7.249114472	1.133899349	Concave
46.22000122	31.89999962	6.820000172	34.42499924	7.150000095	0	14	4.814685144	1.448902877	Concave
26.57999992	22.29000092	3.934999943	23.02499962	2.845000029	0	3	8.093145654	1.192462935	Concave
24.98500061	27.16500092	10.43000031	25.40999985	7.539999962	0	8	3.370026522	0.919749669	Convex
26.76000023	12.43999958	2.375	12.56499958	3.950000048	0	2	3.181012513	2.151125493	Convex
46.75	28.69000053	8.390000343	28.42000008	10.55000019	0	15	2.693838822	1.629487596	Concave
43.70999908	28.03000069	10.51500034	21.02499962	8.784999847	0	12	2.393284005	1.559400571	Convex
37.07500076	24.04500008	9.364999771	10.06499958	6.610000134	0	8	1.522692795	1.54190063	Ridged
34	15	3	9	2	0	1	4.5	2.266666667	Ridged
36	30	5	16	5	0	11	3.2	1.2	Ridged
32	24	6	15	5	0	6	3	1.333333333	Concave
40	22	4	9	3	0	5	3	1.818181818	Straight
38	24	5	12	4	0	8	3	1.583333333	Straight
28	18	4	14	6	0	4	2.333333333	1.555555556	Ridged
46	30	6	17	5	69	12	3.4	1.533333333	Ridged
27	44	4	30	3	0	14	10	0.613636364	Ridged
23	24	3	14	2	0	3	7	0.958333333	Concave
25	26	3	26	4	0	5	6.5	0.961538462	Ridged
77	40	6	11	5	0	24	2.2	1.925	Straight
37	31	5	24	8	0	8	3	1.193548387	Ridged
34	25	6	18	6	0	8	3	1.36	Ridged
30	11	3	19	3	0	1	6.333333333	2.727272727	Concave
43	16	5	5	2	0	3	2.5	2.6875	Ridged
35	23	4	16	5	0	5	3.2	1.52173913	Ridged
34	25	10	14	5	0	14	2.8	1.36	Straight
47	30	6	11	4	0	12	2.75	1.566666667	Convex
91	33	8	23	10	0	45	2.3	2.757575758	Ridged
24	29	3	13	3	0	4	4.333333333	0.827586207	Concave
25	11	5	8	4	0	3	2	2.272727273	Ridged
56	31	13	19	9	0	26	2.111111111	1.806451613	Ridged
33	35	8	27	5	0	14	5.4	0.942857143	Concave
42	41	9	11	4	0	17	2.75	1.024390244	Convex
39	15	3	15	5	0	2	3	2.6	Ridged
34	21	9	26	5	0	9	5.2	1.619047619	Concave
34	17	6	15	5	0	11	3	2	Convex
30	20	5	21	7	0	6	3	1.5	Convex
20	20	2	13	4	0	2	3.25	1	Convex
29	17	4	13	4	0	5	3.25	1.705882353	Ridged
34	8	6	7	3	0	1	2.333333333	4.25	Ridged
52	48	10	18	8	0	48	2.25	1.083333333	Convex
18	16	3	18	4	0	3	4.5	1.125	Convex
47.18000031	32.20000076	7.800000191	23.56999969	3.670000076	79	13	6.422343107	1.465217366	Concave
29.63999939	32.43999863	3.99000001	18	2.99000001	0	4	6.020066869	0.913686826	Concave
62.11999893	20.87000084	13.73999977	5.269999981	1.070000052	0	14	4.925233388	2.976521151	Convex
29.45000076	19.64999962	6.579999924	10.98999977	3.910000086	0	3	2.810741567	1.498727803	Concave
30.12000084	26.63999939	14.06000042	22.70000076	7.760000229	76	17	2.925257744	1.130630688	Concave
29.13500023	17.06500053	5.074999809	12.73999977	2.444999933	0	3	5.210633996	1.707295595	Ridged
34.65000153	28.86499977	5.264999866	20.52000046	7.539999962	0	5	2.721485486	1.200415791	Convex
36	28	11	18	5	0	12	3.6	1.285714286	Straight
37	16	4	12	4	0	7	3	2.3125	Straight
41	27	11	19	8	0	20	2.375	1.518518519	Convex
63	52	6	30	7	0	48	4.285714286	1.211538462	Concave
56	30	7	14	3	0	24	4.666666667	1.866666667	Ridged
50	16	2	15	3	0	4	5	3.125	Straight
52	32	5	10	5	0	13	2	1.625	Ridged
57	39	9	19	6	0	28	3.166666667	1.461538462	Straight
43	33	6	28	9	0	12	3.111111111	1.303030303	Convex
47	21	6	24	4	0	13	6	2.238095238	Ridged
48	34	11	27	12	0	31	2.25	1.411764706	Ridged
44	27	6	13	5	NA	11	2.6	1.62962963	Concave
51	33	15	17	6	0	34	2.833333333	1.545454545	Convex
36	17	3	12	2	0	3	6	2.117647059	Concave
44	22	4	11	3	0	7	3.666666667	2	Straight
41	34	5	12	4	0	8	3	1.205882353	Ridged
37	24	5	30	8	0	8	3.75	1.541666667	Concave
34	37	9	37	9	0	13	4.111111111	0.918918919	Ridged
39	42.88000107	9.409999847	40.40000153	10.28999996	65	22	3.926142049	0.909514903	Convex
24.45999908	21.72999954	5.28000021	18.17000008	8.739999771	61	4	2.078947432	1.125632747	Ridged
31.42000008	25.96999931	4.630000114	26.26000023	4.920000076	0	5	5.337398338	1.209857563	Concave
45.79000092	40.31999969	7.820000172	31.36000061	12.18000031	63	23	2.574712628	1.135664714	Ridged
34.09000015	26.72999954	2.359999895	27.12999916	2.890000105	0	4	9.387542621	1.275346081	Concave
21.73999977	24.25	3.190000057	25.70000076	4	0	2	6.42500019	0.896494836	Convex
38.41999817	21.89999962	4.599999905	13.13000011	3.089999914	77	5	4.249191092	1.754337846	Convex
46.09000015	32.84999847	7.019999981	22.46999931	6.170000076	73	14	3.641815078	1.40304421	Convex
34.22999954	20.61000061	3.349999905	18.5	7.210000038	70	5	2.565880708	1.660844179	Ridged
31.10000038	37.20000076	7.260000229	31.37000084	4.400000095	0	11	7.129545492	0.836021499	Concave
51.93999863	30.62999916	8.579999924	29.34000015	7.699999809	81	22	3.810389724	1.695723149	Concave
43.56000137	28.39999962	5.849999905	26.64999962	8.319999695	76	14	3.203125072	1.533802886	Straight
37.99000168	27.88999939	5.050000191	22.96999931	8.020000458	67	7	2.864089526	1.362137057	Convex
28.87999916	23.55999947	8.109999657	25.97999954	7.380000114	0	9	3.520325087	1.225806444	Ridged
31.64999962	27.65999985	7.570000172	19	6.300000191	0	6	3.015872924	1.144251619	Convex
41.72999954	26.56999969	7.78000021	23.57999992	9.119999886	70	11	2.585526339	1.570568311	Convex
34.41999817	20.12999916	3.789999962	14.19999981	4	71	3	3.549999953	1.709885723	Convex
27.02000046	22.48999977	8.31000042	20.85000038	11.09000015	0	7	1.880072146	1.201422887	Ridged
36	32	3	16	6	0	12	2.666666667	1.125	Convex
38	16	5	18	9	0	7	2	2.375	Straight
41	19	4	10	4	0	7	2.5	2.157894737	Convex
27	24	5	19	4	NA	6	4.75	1.125	Concave
42	30	8	21	6	0	16	3.5	1.4	Concave
34	32	6	24	6	0	8	4	1.0625	Convex
44	33	7	33	4	0	12	8.25	1.333333333	Ridged
43	24	12	11	3	0	17	3.666666667	1.791666667	Straight
32	20	7	7	4	0	6	1.75	1.6	Straight
33	20	5	18	6	0	4	3	1.65	Convex
30	22	3	22	5	0	3	4.4	1.363636364	Straight
27	16	3	10	3	0	3	3.333333333	1.6875	Concave
42	21	7	26	9	0	9	2.888888889	2	Ridged
35	30	5	22	5	0	6	4.4	1.166666667	Ridged
58	33	4	12	8	0	24	1.5	1.757575758	Ridged
35	27	8	17	5	0	9	3.4	1.296296296	Concave
28	28	7	23	5	0	8	4.6	1	Straight
58.72999954	36.83000183	5.210000038	11.88000011	3.640000105	77	14	3.2637362	1.594623856	Straight
36.22000122	37.40000153	7.5	35.40999985	6.739999771	93	14	5.253709355	0.968449191	Convex
60.02000046	31.64999962	6.349999905	14.44999981	5.300000191	84	18	2.72641496	1.896366546	Straight
25	19	4	6	2	0	4	3	1.315789474	Convex
50	27	11	8	8	0	18	1	1.851851852	Convex
34	25	3	9	3	0	6	3	1.36	Straight
42	25	8	19	4	NA	0	4.75	1.68	Concave
43	12	5	25	6	0	6	4.166666667	3.583333333	Concave
45	18	5	12	3	0	6	4	2.5	Straight
75	65	12	26	7	0	71	3.714285714	1.153846154	Straight
48	17	9	14	12	0	12	1.166666667	2.823529412	Ridged
27	16	4	16	7	0	3	2.285714286	1.6875	Convex
48	26	7	23	8	0	16	2.875	1.846153846	Ridged
50	20	9	11	2	0	11	5.5	2.5	Straight
48	27	7	11	6	0	9	1.833333333	1.777777778	Ridged
60	44	6	23	6	0	22	3.833333333	1.363636364	Straight
63	26	7	16	4	0	21	4	2.423076923	Concave
45	29	5	9	6	0	10	1.5	1.551724138	Ridged
30	23	4	16	4	NA	1	4	1.304347826	Straight
45	33	9	6	3	0	17	2	1.363636364	Convex
32	27	7	5	2	0	5	2.5	1.185185185	Convex
57	27	5	3	2	0	12	1.5	2.111111111	Convex
52	40	14	19	4	0	41	4.75	1.3	Straight
60	35	6	20	10	0	22	2	1.714285714	Ridged
46	29	4	16	7	0	10	2.285714286	1.586206897	Concave
33	21	7	14	6	0	9	2.333333333	1.571428571	Straight
31	17	5	7	3	0	4	2.333333333	1.823529412	Convex
40	26	11	18	7	0	13	2.571428571	1.538461538	Convex
28	23	3	6	3	0	2	2	1.217391304	Convex
27	17	5	13	4	0	5	3.25	1.588235294	Convex
41	21	5	18	6	0	6	3	1.952380952	Ridged
32	25	3	8	2	0	4	4	1.28	Convex
56	50	22	26	14	0	71	1.857142857	1.12	Convex
23	26	3	24	7	0	4	3.428571429	0.884615385	Convex
31	16	8	12	4	0	4	3	1.9375	Convex
41	32	8	30	10	0	15	3	1.28125	Ridged
30	19	6	15	6	0	4	2.5	1.578947368	Convex
41	26	5	22	5	0	10	4.4	1.576923077	Concave
51	34	7	9	4	0	20	2.25	1.5	Convex
39	28	6	7	2	0	11	3.5	1.392857143	Straight
37	21	7	9	5	0	7	1.8	1.761904762	Convex
29	15	4	8	2	0	2	4	1.933333333	Straight
26	18	3	4	3	0	2	1.333333333	1.444444444	Straight
47	22	3	6	2	0	9	3	2.136363636	Ridged
22	19	4	20	3	0	2	6.666666667	1.157894737	Concave
23	24	3	15	4	0	3	3.75	0.958333333	Concave
41	18	4	16	10	0	6	1.6	2.277777778	Ridged
36	24	4	11	4	0	5	2.75	1.5	Ridged
49	17	6	7	3	0	10	2.333333333	2.882352941	Ridged
65	55	14	21	10	0	73	2.1	1.181818182	Convex
57	34	7	23	12	0	26	1.916666667	1.676470588	Ridged
42	30	5	12	4	0	12	3	1.4	Concave
33	21	7	9	3	0	5	3	1.571428571	Straight
29	18	7	17	5	0	6	3.4	1.611111111	Convex
31	26	2	24	3	0	3	8	1.192307692	Concave
[truncated: 2,781 more rows]
